# Supplementary material for: Orthogonal translation enables heterologous ribosome engineering in E. coli
Source: Nat Commun. 2021 Jan 26;12:599. doi: 10.1038/s41467-020-20759-z (PMC7838251; doi:10.1038/s41467-020-20759-z)
Supplement: Supplementary file 4 — Source Data [file 41467_2020_20759_MOESM4_ESM.xlsx]

## Sheet: Figure 1b
Figure 1b
		OD600:
	Time (minutes)	E. coli								S. enterica								A. macleodii								A. baumannii								P. aeruginosa
	0	0.055371	0.047471	0.047671	0.045771	0.048371	0.047871	0.046471		0.0188766	0.0217766	0.0386766	0.0331766	0.0338766	0.0315766	0.0276766	0.0280766	0.0315233	0.0313233	0.0292233	0.0278233	0.0141233	0.0348233			0.0268766	0.0202766							0.0338233	0.0266233	0.0335233	0.0271233	0.0319233	0.0336233
	5	0.066571	0.050071	0.049871	0.055971	0.058671	0.059971	0.053471		0.0224766	0.0314766	0.0364766	0.0429766	0.0441766	0.0416766	0.0374766	0.0379766	0.0399233	0.0391233	0.0376233	0.0360233	0.0207233	0.0433233			0.0318766	0.0305766							0.0375233	0.0354233	0.0343233	0.0351233	0.0337233	0.0373233
	10	0.067771	0.054071	0.058471	0.056271	0.058871	0.056871	0.056371		0.0222766	0.0310766	0.0435766	0.0432766	0.0446766	0.0415766	0.0369766	0.0372766	0.0340233	0.0329233	0.0398233	0.0363233	0.0226233	0.0435233			0.0308766	0.0301766							0.0311233	0.0363233	0.0346233	0.0353233	0.0330233	0.0375233
	15	0.070571	0.054871	0.059171	0.057071	0.059571	0.058371	0.058471		0.0235766	0.0331766	0.0454766	0.0446766	0.0466766	0.0429766	0.0385766	0.0387766	0.0391233	0.0395233	0.0385233	0.0371233	0.0234233	0.0439233			0.0321766	0.0309766							0.0333233	0.0372233	0.0346233	0.0360233	0.0330233	0.0371233
	20	0.074871	0.062671	0.061271	0.059071	0.061571	0.060971	0.061171		0.0245766	0.0340766	0.0468766	0.0457766	0.0475766	0.0440766	0.0399766	0.0397766	0.0360233	0.0349233	0.0330233	0.0384233	0.0250233	0.0455233			0.0325766	0.0310766							0.0318233	0.0423233	0.0391233	0.0366233	0.0336233	0.0373233
	25	0.078871	0.067071	0.064771	0.062071	0.065071	0.063471	0.064071		0.0248766	0.0349766	0.0481766	0.0470766	0.0483766	0.0453766	0.0411766	0.0407766	0.0379233	0.0368233	0.0336233	0.0405233	0.0269233	0.0480233			0.0324766	0.0308766							0.0332233	0.0394233	0.0364233	0.0378233	0.0346233	0.0386233
	30	0.080871	0.070171	0.068371	0.065771	0.068371	0.069971	0.067071		0.0293766	0.0368766	0.0512766	0.0495766	0.0510766	0.0483766	0.0440766	0.0439766	0.0424233	0.0449233	0.0407233	0.0422233	0.0289233	0.0495233			0.0341766	0.0325766							0.0383233	0.0406233	0.0366233	0.0386233	0.0348233	0.0387233
	35	0.083771	0.074671	0.071871	0.068271	0.072571	0.074971	0.070971		0.0273766	0.0381766	0.0531766	0.0513766	0.0523766	0.0501766	0.0456766	0.0449766	0.0457233	0.0458233	0.0386233	0.0435233	0.0304233	0.0520233			0.0333766	0.0318766							0.0366233	0.0419233	0.0375233	0.0396233	0.0354233	0.0398233
	40	0.088371	0.078871	0.076671	0.072371	0.077171	0.081971	0.074871		0.0286766	0.0399766	0.0561766	0.0536766	0.0550766	0.0526766	0.0476766	0.0471766	0.0474233	0.0483233	0.0445233	0.0457233	0.0334233	0.0543233			0.0338766	0.0324766							0.0376233	0.0440233	0.0387233	0.0411233	0.0362233	0.0408233
	45	0.093171	0.083571	0.080971	0.076271	0.082371	0.082071	0.079771		0.0306766	0.0424766	0.0593766	0.0569766	0.0581766	0.0565766	0.0524766	0.0505766	0.0431233	0.0436233	0.0399233	0.0478233	0.0358233	0.0581233			0.0351766	0.0339766							0.0428233	0.0457233	0.0399233	0.0428233	0.0371233	0.0418233
	50	0.096671	0.089271	0.085671	0.080271	0.086071	0.084871	0.083971		0.0320766	0.0439766	0.0615766	0.0592766	0.0604766	0.0589766	0.0546766	0.0525766	0.0484233	0.0520233	0.0495233	0.0504233	0.0385233	0.0615233			0.0349766	0.0337766							0.0429233	0.0479233	0.0413233	0.0453233	0.0378233	0.0431233
	55	0.101271	0.093071	0.089871	0.084171	0.091371	0.088871	0.089071		0.0335766	0.0466766	0.0655766	0.0629766	0.0638766	0.0624766	0.0566766	0.0553766	0.0535233	0.0507233	0.0557233	0.0556233	0.0427233	0.0650233			0.0355766	0.0345766							0.0446233	0.0505233	0.0435233	0.0467233	0.0440233	0.0447233
	60	0.106371	0.099571	0.095471	0.090471	0.098171	0.094871	0.095371		0.0364766	0.0492766	0.0694766	0.0667766	0.0677766	0.0668766	0.0608766	0.0592766	0.0546233	0.0504233	0.0545233	0.0567233	0.0445233	0.0672233			0.0363766	0.0357766							0.0412233	0.0520233	0.0446233	0.0484233	0.0401233	0.0456233
	65	0.112071	0.104771	0.099971	0.093171	0.103471	0.098671	0.100271		0.0388766	0.0524766	0.0740766	0.0703766	0.0718766	0.0709766	0.0640766	0.0623766	0.0570233	0.0545233	0.0571233	0.0601233	0.0486233	0.0719233			0.0372766	0.0358766							0.0426233	0.0542233	0.0462233	0.0508233	0.0414233	0.0474233
	70	0.118671	0.111271	0.105571	0.097171	0.109471	0.104771	0.105571		0.0410766	0.0556766	0.0785766	0.0741766	0.0766766	0.0750766	0.0677766	0.0658766	0.0594233	0.0563233	0.0601233	0.0637233	0.0519233	0.0761233			0.0389766	0.0368766							0.0437233	0.0564233	0.0482233	0.0530233	0.0432233	0.0490233
	75	0.122771	0.118671	0.113871	0.105371	0.118271	0.111971	0.113571		0.0413766	0.0577766	0.0826766	0.0773766	0.0795766	0.0782766	0.0711766	0.0684766	0.0609233	0.0596233	0.0636233	0.0676233	0.0555233	0.0810233			0.0378766	0.0365766							0.0515233	0.0593233	0.0508233	0.0560233	0.0447233	0.0506233
	80	0.129971	0.125171	0.119271	0.111271	0.123471	0.117471	0.119571		0.0452766	0.0614766	0.0876766	0.0823766	0.0852766	0.0846766	0.0769766	0.0732766	0.0635233	0.0686233	0.0666233	0.0718233	0.0603233	0.0864233			0.0395766	0.0377766							0.0531233	0.0629233	0.0528233	0.0585233	0.0466233	0.0528233
	85	0.137271	0.132771	0.126371	0.117971	0.131171	0.125371	0.126871		0.0481766	0.0659766	0.0929766	0.0867766	0.0905766	0.0904766	0.0822766	0.0779766	0.0635233	0.0682233	0.0703233	0.0769233	0.0651233	0.0914233			0.0401766	0.0385766							0.0508233	0.0645233	0.0551233	0.0615233	0.0487233	0.0549233
	90	0.145571	0.140471	0.133971	0.124071	0.139371	0.133271	0.135171		0.0504766	0.0677766	0.0991766	0.0925766	0.0954766	0.0951766	0.0855766	0.0820766	0.0644233	0.0784233	0.0741233	0.0814233	0.0693233	0.0959233			0.0406766	0.0385766							0.0589233	0.0674233	0.0634233	0.0643233	0.0507233	0.0564233
	95	0.153871	0.149671	0.143771	0.130571	0.148671	0.142271	0.142971		0.0543766	0.0738766	0.106577	0.0992766	0.102577	0.102377	0.0927766	0.0871766	0.0672233	0.0818233	0.0799233	0.0868233	0.0745233	0.103323			0.0449766	0.0394766							0.0615233	0.0712233	0.0606233	0.0683233	0.0530233	0.0590233
	100	0.161271	0.157971	0.152871	0.139771	0.161771	0.151171	0.148071		0.0581766	0.0786766	0.113177	0.106077	0.110077	0.109977	0.0997766	0.0938766	0.0788233	0.0874233	0.0828233	0.0910233	0.0803233	0.110223			0.0535766	0.0404766							0.0648233	0.0745233	0.0637233	0.0724233	0.0556233	0.0619233
	105	0.168471	0.169771	0.161171	0.148471	0.169671	0.162071	0.160971		0.0613766	0.0856766	0.119577	0.112777	0.117477	0.118077	0.106377	0.100377	0.0810233	0.0931233	0.0901233	0.0978233	0.0861233	0.116823			0.0887766	0.0408766							0.0677233	0.0784233	0.0674233	0.0761233	0.0587233	0.0645233
	110	0.180271	0.184171	0.171071	0.157771	0.180771	0.172571	0.172071		0.0659766	0.0899766	0.129977	0.119577	0.125377	0.126477	0.113377	0.106977	0.0867233	0.0999233	0.0944233	0.104623	0.0940233	0.123623			0.0409766	0.0422766							0.0643233	0.0816233	0.0713233	0.0808233	0.0616233	0.0675233
	115	0.188871	0.190571	0.183371	0.168371	0.193771	0.183971	0.177871		0.0705766	0.0961766	0.139577	0.128677	0.135177	0.136077	0.122077	0.114977	0.0912233	0.104523	0.0998233	0.111023	0.101323	0.133823			0.0425766	0.0422766							0.0750233	0.0861233	0.0756233	0.0859233	0.0648233	0.0708233
	120	0.203671	0.206471	0.198171	0.180371	0.207971	0.197371	0.195271		0.0751766	0.102977	0.148477	0.137877	0.145877	0.146277	0.131177	0.123177	0.0968233	0.111123	0.109123	0.119723	0.109523	0.143023			0.0458766	0.0431766							0.0790233	0.0909233	0.0800233	0.0911233	0.0682233	0.0747233
	125	0.212971	0.220071	0.210171	0.192471	0.221871	0.211271	0.206871		0.0804766	0.110777	0.160677	0.147877	0.155777	0.157977	0.142277	0.131677	0.101623	0.118223	0.113323	0.127723	0.115523	0.152023			0.0435766	0.0438766							0.0829233	0.0952233	0.0854233	0.0965233	0.0724233	0.0782233
	130	0.226171	0.235871	0.223871	0.206371	0.237171	0.225671	0.220671		0.0868766	0.118677	0.171477	0.158677	0.168177	0.170377	0.153077	0.141577	0.110223	0.125923	0.118223	0.135023	0.122823	0.161223			0.0439766	0.0448766							0.0876233	0.100623	0.0901233	0.102923	0.0760233	0.0820233
	135	0.245171	0.251971	0.241971	0.221571	0.257371	0.242171	0.235671		0.0916766	0.126077	0.181477	0.170377	0.178777	0.182277	0.163377	0.151877	0.114223	0.132323	0.130323	0.144523	0.133423	0.171923			0.0440766	0.0445766							0.0926233	0.106023	0.0956233	0.109523	0.0813233	0.0866233
	140	0.259971	0.268071	0.257071	0.236871	0.276671	0.257771	0.251571		0.0992766	0.135977	0.195377	0.181977	0.191077	0.195177	0.175177	0.164577	0.119123	0.141923	0.138123	0.152323	0.141423	0.179723			0.0448766	0.0459766							0.0967233	0.110723	0.101923	0.115623	0.0857233	0.0912233
	145	0.269371	0.288371	0.276871	0.250471	0.291771	0.278071	0.268571		0.106977	0.147077	0.208977	0.196177	0.207477	0.208677	0.187877	0.177477	0.127023	0.150423	0.145423	0.160423	0.149923	0.191323			0.0457766	0.0466766							0.101723	0.115623	0.108323	0.122423	0.0916233	0.0966233
	150	0.292671	0.306371	0.293471	0.269271	0.314671	0.296871	0.287271		0.114777	0.156577	0.225777	0.210477	0.221977	0.227877	0.203177	0.190477	0.130523	0.158723	0.150823	0.168223	0.161723	0.203423			0.0466766	0.0479766							0.107723	0.120023	0.114823	0.128423	0.0973233	0.102123
	155	0.318571	0.332471	0.315971	0.290471	0.336571	0.323171	0.307471		0.122677	0.167477	0.242477	0.224677	0.238977	0.244177	0.217477	0.204877	0.137723	0.167623	0.163523	0.177323	0.172023	0.214223			0.0470766	0.0480766							0.113523	0.126623	0.120723	0.135923	0.104423	0.107923
	160	0.336371	0.354171	0.337471	0.308071	0.358671	0.340871	0.327771		0.131777	0.179077	0.262177	0.244477	0.256577	0.265877	0.235177	0.218577	0.143823	0.177123	0.171823	0.188823	0.182523	0.226223			0.0521766	0.0489766							0.118523	0.130923	0.128323	0.144423	0.110223	0.113523
	165	0.358171	0.382771	0.364771	0.332371	0.394771	0.369471	0.351571		0.140677	0.193877	0.285577	0.263477	0.277877	0.288177	0.255377	0.235377	0.150923	0.188123	0.181123	0.199223	0.195523	0.240723			0.0485766	0.0503766							0.125823	0.137923	0.135823	0.154123	0.118323	0.120623
	170	0.384171	0.410371	0.393171	0.358571	0.419771	0.396171	0.376771		0.151777	0.208377	0.306477	0.285177	0.301677	0.312877	0.276577	0.254277	0.158323	0.199323	0.188923	0.211223	0.208023	0.257323			0.0501766	0.0513766							0.130923	0.144423	0.142923	0.162023	0.124623	0.126623
	175	0.411971	0.443571	0.421771	0.386571	0.453571	0.429071	0.406371		0.160677	0.225277	0.333377	0.309177	0.327077	0.340777	0.299377	0.275177	0.166523	0.210123	0.200823	0.224023	0.220823	0.270823			0.0500766	0.0522766							0.137423	0.152123	0.151423	0.170923	0.131123	0.133723
	180	0.442871	0.473271	0.455471	0.415971	0.488871	0.461171	0.434071		0.174177	0.244477	0.360677	0.335677	0.355777	0.369177	0.326777	0.298677	0.175623	0.222323	0.214823	0.238123	0.235023	0.290823			0.0511766	0.0533766							0.144623	0.159623	0.160223	0.182823	0.139023	0.139723
	185	0.470471	0.512371	0.487871	0.443571	0.523571	0.496571	0.464271		0.187377	0.265577	0.391577	0.364677	0.385677	0.400577	0.353477	0.322777	0.185823	0.236323	0.222323	0.252423	0.246723	0.306723			0.0519766	0.0540766							0.151523	0.167623	0.170623	0.194123	0.147323	0.148323
	190	0.505371	0.550471	0.526471	0.482471	0.566971	0.535771	0.501871		0.202477	0.287477	0.426377	0.395877	0.418177	0.436677	0.384877	0.350577	0.194323	0.249223	0.239323	0.266423	0.266823	0.325523			0.0528766	0.0558766							0.160323	0.176823	0.180723	0.206323	0.155723	0.156623
	195	0.522871	0.592071	0.565171	0.518271	0.608771	0.576371	0.536771		0.218977	0.313277	0.462977	0.430777	0.454377	0.474577	0.418477	0.381277	0.205823	0.266723	0.253723	0.284323	0.281023	0.344923			0.0540766	0.0567766							0.170023	0.185623	0.193123	0.219823	0.165823	0.165223
	200	0.573571	0.633571	0.606871	0.558571	0.654071	0.617971	0.575271		0.237177	0.339077	0.500577	0.463777	0.493577	0.512977	0.453777	0.412877	0.217623	0.285423	0.271923	0.302923	0.300723	0.364523			0.0548766	0.0575766							0.180423	0.197023	0.205323	0.234623	0.176823	0.175423
	205	0.619771	0.681171	0.650071	0.597871	0.703171	0.666071	0.616071		0.257177	0.368877	0.544777	0.506177	0.535777	0.559577	0.494777	0.447777	0.229623	0.300923	0.284223	0.321223	0.314423	0.390923			0.0563766	0.0601766							0.189423	0.207623	0.218923	0.249423	0.188023	0.187023
	210	0.649771	0.727171	0.697171	0.643471	0.754071	0.710871	0.658971		0.277777	0.400177	0.588577	0.547577	0.577777	0.602777	0.535077	0.485177	0.243323	0.321423	0.304723	0.342823	0.337523	0.412623			0.0581766	0.0617766							0.201823	0.218623	0.232923	0.266723	0.199723	0.196523
	215	0.706171	0.774871	0.740271	0.685171	0.789371	0.761871	0.700871		0.302977	0.434577	0.639377	0.595577	0.625377	0.653677	0.578277	0.524377	0.258723	0.340123	0.321423	0.363823	0.358623	0.440623			0.0586766	0.0628766							0.213923	0.232523	0.248923	0.284823	0.211223	0.209323
	220	0.747871	0.821171	0.784271	0.742171	0.829771	0.809471	0.751171		0.328077	0.473077	0.685277	0.641677	0.674277	0.702377	0.624877	0.567777	0.275923	0.362823	0.336523	0.383923	0.383123	0.465623			0.0603766	0.0642766							0.226423	0.245223	0.265223	0.302423	0.228023	0.222523
	225	0.799771	0.846171	0.824271	0.788971	0.851971	0.839671	0.797871		0.357877	0.512477	0.734377	0.692677	0.724077	0.745377	0.673977	0.615077	0.290623	0.386723	0.358423	0.411423	0.407323	0.494223			0.0660766	0.0663766							0.239523	0.257923	0.282323	0.323323	0.242823	0.236323
	230	0.836171	0.872271	0.854271	0.829371	0.880471	0.867171	0.837271		0.385977	0.557277	0.764077	0.738677	0.766077	0.773977	0.722077	0.661877	0.308223	0.410323	0.387823	0.435223	0.432523	0.522223			0.0637766	0.0687766							0.254423	0.271923	0.300923	0.345423	0.260723	0.251023
	235	0.868971	0.900771	0.877671	0.861071	0.904671	0.892571	0.865271		0.419877	0.603077	0.792077	0.768677	0.792177	0.798077	0.752377	0.710677	0.326623	0.434923	0.405223	0.463923	0.455223	0.556423			0.0649766	0.0705766							0.270423	0.289523	0.321623	0.367723	0.276423	0.266823
	240	0.896871	0.923471	0.903271	0.888171	0.928871	0.918071	0.891071		0.456377	0.650277	0.813877	0.794177	0.818877	0.823277	0.777277	0.751677	0.347123	0.461223	0.430323	0.488423	0.487323	0.584323			0.0695766	0.0739766							0.285623	0.306923	0.343123	0.392123	0.296223	0.283423
	245	0.913771	0.955171	0.931771	0.913871	0.959771	0.949871	0.916371		0.494677	0.704277	0.839577	0.819977	0.843177	0.845777	0.804377	0.776977	0.366823	0.488423	0.460823	0.516723	0.515223	0.618923			0.0685766	0.0754766							0.304623	0.324723	0.367723	0.418723	0.316223	0.303423
	250	0.955671	0.988271	0.950571	0.934171	0.992771	0.974471	0.937771		0.534277	0.740977	0.857777	0.842577	0.864877	0.868677	0.827277	0.802977	0.387123	0.519323	0.484323	0.546223	0.549223	0.647623			0.0716766	0.0768766							0.322523	0.343123	0.391223	0.445123	0.336423	0.322223
	255	0.983971	1.02067	0.987471	0.973371	1.03807	1.01537	0.969271		0.576177	0.768477	0.892477	0.868277	0.892377	0.901877	0.848077	0.828977	0.411323	0.550523	0.516323	0.581023	0.580223	0.689423			0.0734766	0.0812766							0.341823	0.363223	0.416923	0.474223	0.358623	0.342923
	260	1.00277	1.05957	1.02087	1.01467	1.07267	1.05017	1.00017		0.623777	0.792577	0.933277	0.896677	0.917977	0.946377	0.880177	0.852577	0.438023	0.581523	0.547923	0.613123	0.614523	0.722423			0.0747766	0.0854766							0.363223	0.386323	0.444723	0.506423	0.383723	0.365223
	265	1.04647	1.09857	1.05997	1.04267	1.10667	1.08597	1.03577		0.672877	0.818877	0.979777	0.935977	0.957177	0.988177	0.914677	0.882377	0.462123	0.615023	0.574823	0.644623	0.646623	0.758923			0.0806766	0.0877766							0.385023	0.408523	0.473223	0.537323	0.411323	0.388023
	270	1.08127	1.12927	1.08887	1.07317	1.14277	1.12057	1.07257		0.714977	0.838377	1.01848	0.980377	0.994777	1.02568	0.958077	0.911277	0.491123	0.650923	0.608023	0.676923	0.685823	0.785523			0.0802766	0.0905766							0.408023	0.430723	0.502123	0.572223	0.436323	0.413623
	275	1.11567	1.16317	1.12437	1.10677	1.17687	1.15327	1.10397		0.745377	0.865677	1.05748	1.02228	1.03238	1.06238	1.00118	0.949277	0.520223	0.683823	0.639323	0.716323	0.725123	0.806823			0.0834766	0.0934766							0.432923	0.457423	0.536323	0.608323	0.466223	0.440523
	280	1.14997	1.19907	1.15927	1.14157	1.20837	1.18877	1.13907		0.769277	0.897877	1.09688	1.06248	1.06678	1.09758	1.03848	0.992777	0.550323	0.719523	0.668223	0.749323	0.758223	0.824323			0.0863766	0.0962766							0.461423	0.482123	0.570923	0.645123	0.496323	0.468723
	285	1.18337	1.23997	1.18977	1.18227	1.23917	1.21947	1.17377		0.796777	0.942177	1.13018	1.09328	1.10098	1.13268	1.07238	1.03018	0.582723	0.757323	0.712623	0.782023	0.781423	0.849923			0.0893766	0.0988766							0.489823	0.513723	0.607323	0.685223	0.531323	0.499723
	290	1.21327	1.26797	1.22297	1.21037	1.26677	1.24777	1.20477		0.816377	0.984377	1.16418	1.13028	1.13448	1.16768	1.10688	1.06588	0.615923	0.785423	0.751423	0.809823	0.806223	0.883823			0.0931766	0.102277							0.518123	0.544323	0.644023	0.722123	0.565723	0.532023
	295	1.24227	1.29567	1.25507	1.24967	1.29137	1.27427	1.23997		0.839877	1.03058	1.19548	1.16658	1.17018	1.19618	1.14178	1.10128	0.652523	0.807723	0.787323	0.819823	0.826523	0.905823			0.0967766	0.106677							0.549223	0.574123	0.683123	0.752323	0.600323	0.566223
	300	1.27017	1.31887	1.27787	1.27897	1.31537	1.29877	1.27037		0.870777	1.06458	1.22058	1.19808	1.20088	1.22358	1.17278	1.13368	0.682023	0.830123	0.792523	0.841823	0.845223	0.921423			0.0972766	0.109477							0.582323	0.608723	0.720323	0.773523	0.635823	0.601223
	305	1.30277	1.34297	1.30557	1.30897	1.33637	1.32477	1.29787		0.905477	1.10078	1.25538	1.22868	1.22948	1.25268	1.20408	1.16848	0.721823	0.852923	0.826223	0.864223	0.870023	0.957923			0.100477	0.114477							0.617123	0.645323	0.751023	0.791823	0.674123	0.635123
	310	1.32497	1.37047	1.33037	1.33437	1.35957	1.34727	1.32287		0.952177	1.13598	1.28208	1.25798	1.25428	1.27568	1.23568	1.19998	0.756623	0.877223	0.842123	0.896923	0.900123	0.991023			0.103877	0.117077							0.653223	0.679323	0.776523	0.814023	0.714123	0.673523
	315	1.34077	1.38297	1.35697	1.35597	1.37557	1.36837	1.34827		0.996777	1.16788	1.30368	1.28088	1.27838	1.29468	1.25998	1.22998	0.780723	0.899023	0.869423	0.923123	0.925223	1.01822			0.107277	0.122377							0.690923	0.712723	0.797423	0.833423	0.746523	0.711023
	320	1.36117	1.39967	1.36927	1.37427	1.38867	1.38397	1.36917		1.03338	1.19838	1.31658	1.29998	1.29848	1.30698	1.28208	1.25378	0.802123	0.928323	0.894823	0.955423	0.954223	1.05192			0.111677	0.126277							0.728623	0.750023	0.819123	0.863323	0.772623	0.745923
	325	1.37787	1.42107	1.38647	1.39267	1.40817	1.39957	1.39117		1.07068	1.22908	1.33188	1.31428	1.31858	1.32308	1.29698	1.27898	0.819623	0.954823	0.929323	0.979723	0.976523	1.08112			0.114677	0.132777							0.746723	0.768223	0.835923	0.890923	0.792423	0.769323
	330	1.39247	1.43017	1.39947	1.41067	1.42487	1.41367	1.40727		1.10718	1.25708	1.34558	1.32708	1.33298	1.33488	1.30948	1.29148	0.836423	0.983623	0.949723	1.00732	1.00962	1.09942			0.122677	0.138177							0.769123	0.784723	0.862623	0.920923	0.810323	0.786623
	335	1.40697	1.44377	1.41627	1.42747	1.44187	1.42937	1.42147		1.14248	1.28458	1.36228	1.34338	1.34438	1.35018	1.32478	1.30508	0.862823	1.01782	0.983723	1.04002	1.04142	1.12372			0.124677	0.142677							0.792923	0.802223	0.892623	0.953123	0.831923	0.806223
	340	1.42447	1.46597	1.43137	1.44487	1.45087	1.44317	1.43657		1.17288	1.29848	1.37778	1.36078	1.35668	1.36638	1.34018	1.32028	0.884923	1.04622	0.999123	1.05622	1.06742	1.14912			0.129177	0.149777							0.814323	0.826223	0.923823	0.978623	0.857923	0.830423
	345	1.44167	1.47917	1.44397	1.45657	1.47067	1.45707	1.45007		1.20398	1.31338	1.39168	1.37388	1.36618	1.37708	1.35438	1.33468	0.912623	1.07962	1.03282	1.08212	1.09092	1.16962			0.134277	0.156477							0.833723	0.849423	0.951423	1.01012	0.886023	0.853423
	350	1.45297	1.48857	1.45767	1.47117	1.49747	1.46957	1.46337		1.23238	1.32698	1.40478	1.38758	1.37548	1.38988	1.36948	1.34988	0.944223	1.09652	1.07042	1.11212	1.11532	1.19432			0.142177	0.162677							0.863023	0.878823	0.980523	1.03732	0.917423	0.879623
	355	1.46327	1.49917	1.47187	1.48607	1.48637	1.47887	1.47627		1.25888	1.34258	1.41128	1.39858	1.38538	1.40068	1.38528	1.36348	0.976023	1.12542	1.08982	1.13562	1.14212	1.21572			0.144077	0.170777							0.893423	0.904623	1.00912	1.06652	0.949323	0.909323
	360	1.47597	1.50337	1.47277	1.49487	1.49107	1.48507	1.48717		1.27608	1.36028	1.42048	1.41138	1.39128	1.40228	1.39428	1.37638	1.00522	1.14932	1.10802	1.16312	1.16932	1.23742			0.150877	0.178677							0.920823	0.932623	1.03652	1.09002	0.977923	0.938923
	365	1.48397	1.51057	1.47987	1.49757	1.49457	1.49017	1.49187		1.29058	1.37768	1.42858	1.41748	1.39668	1.41038	1.40258	1.38898	1.03092	1.17242	1.13292	1.18332	1.18682	1.25602			0.158277	0.187977							0.953923	0.961923	1.06362	1.11632	1.00532	0.966423
	370	1.48887	1.51687	1.49127	1.50757	1.50657	1.49847	1.49677		1.30798	1.39008	1.43558	1.42158	1.39628	1.41688	1.40868	1.39988	1.05952	1.19302	1.16172	1.20192	1.20692	1.27552			0.164377	0.197877							0.981923	0.989723	1.08682	1.13732	1.03372	0.996923
	375	1.49627	1.52607	1.48757	1.50397	1.52087	1.50547	1.49987		1.32428	1.40668	1.44698	1.43278	1.40218	1.42648	1.41578	1.40508	1.07992	1.21472	1.17712	1.22262	1.22452	1.28232			0.169277	0.205877							1.00642	1.01502	1.10922	1.16102	1.06092	1.02042
	380	1.50117	1.54637	1.50137	1.52327	1.53877	1.51867	1.50697		1.33958	1.41678	1.45648	1.43768	1.40888	1.44068	1.42458	1.40798	1.10712	1.23522	1.20342	1.24462	1.23962	1.29372			0.177077	0.215777							1.03242	1.03902	1.13322	1.18402	1.08732	1.04822
	385	1.51177	1.56037	1.51717	1.53817	1.55097	1.53687	1.51387		1.35748	1.42098	1.47058	1.44878	1.41608	1.45488	1.43338	1.41448	1.13092	1.25442	1.22242	1.25512	1.25602	1.30672			0.187777	0.226577							1.05862	1.06532	1.15532	1.19962	1.11182	1.07342
	390	1.52257	1.57127	1.53357	1.54877	1.55857	1.55157	1.51877		1.37388	1.42868	1.48778	1.46388	1.42718	1.47148	1.44768	1.42438	1.15542	1.27712	1.24402	1.26452	1.26762	1.32742			0.192577	0.238677							1.08322	1.09002	1.17902	1.21202	1.13562	1.09882
	395	1.54397	1.57627	1.54797	1.56307	1.57677	1.56367	1.53157		1.38908	1.43858	1.50048	1.47688	1.43358	1.48508	1.46108	1.42958	1.17402	1.29042	1.25182	1.27622	1.28032	1.34242			0.205277	0.251077							1.10632	1.11362	1.20012	1.22512	1.15452	1.12122
	400	1.55457	1.58217	1.55117	1.57267	1.57447	1.57267	1.54627		1.40178	1.44768	1.51208	1.49358	1.44008	1.49368	1.47738	1.43908	1.19582	1.30182	1.26722	1.29442	1.29562	1.35932			0.212377	0.261877							1.13252	1.13962	1.21382	1.23892	1.17612	1.14442
	405	1.55717	1.59327	1.56907	1.58077	1.58297	1.57887	1.56007		1.41438	1.45418	1.52098	1.50308	1.44788	1.50288	1.48818	1.45148	1.21672	1.31512	1.27772	1.30502	1.30882	1.37422			0.222477	0.275677							1.15422	1.16202	1.22242	1.25302	1.19632	1.16652
	410	1.56637	1.59457	1.56757	1.58857	1.59297	1.58417	1.57107		1.42548	1.47348	1.52518	1.51048	1.45438	1.50548	1.49858	1.46508	1.22962	1.32882	1.29282	1.31892	1.32402	1.38902			0.234377	0.290177							1.17462	1.18142	1.23772	1.26662	1.20732	1.18752
	415	1.57347	1.60277	1.57307	1.59577	1.59347	1.58957	1.57957		1.43308	1.49268	1.53008	1.51718	1.46948	1.51128	1.50438	1.48048	1.23972	1.34372	1.30492	1.33722	1.34072	1.40492			0.247277	0.305477							1.19502	1.19662	1.24882	1.28172	1.21782	1.19932
	420	1.58117	1.61347	1.57877	1.60057	1.59717	1.59417	1.58617		1.43818	1.50138	1.53428	1.52148	1.48138	1.51458	1.50738	1.49128	1.25362	1.35842	1.32482	1.35152	1.35622	1.41792			0.255577	0.320177							1.20952	1.20662	1.26132	1.29312	1.23222	1.21042
	425	1.58597	1.60277	1.58897	1.60287	1.60997	1.59967	1.59257		1.44698	1.51268	1.54028	1.52498	1.49218	1.52398	1.51348	1.50098	1.26752	1.37612	1.34052	1.36812	1.37132	1.43142			0.268777	0.337177							1.21682	1.21962	1.27382	1.30572	1.24922	1.22522
	430	1.58787	1.61717	1.59037	1.60907	1.61357	1.60597	1.59937		1.45778	1.52238	1.54828	1.53378	1.49778	1.52898	1.51938	1.50718	1.28152	1.38992	1.35282	1.38182	1.38642	1.44452			0.280577	0.352377							1.23382	1.23432	1.28552	1.31692	1.26162	1.23632
	435	1.59847	1.62957	1.60027	1.61647	1.61497	1.61307	1.60517		1.47708	1.52408	1.55468	1.53948	1.50408	1.53778	1.51978	1.51198	1.29522	1.40522	1.37132	1.39822	1.40302	1.45412			0.295677	0.371677							1.24382	1.24822	1.29822	1.32792	1.27622	1.25092
	440	1.60777	1.62887	1.60067	1.61957	1.62077	1.61807	1.61007		1.49178	1.52958	1.56158	1.54488	1.50858	1.54318	1.53278	1.51668	1.30792	1.41982	1.38252	1.41062	1.41522	1.46992			0.309377	0.389677							1.25922	1.26302	1.30782	1.33642	1.28912	1.26222
	445	1.62257	1.64197	1.60647	1.61597	1.63367	1.62507	1.61597		1.50558	1.53448	1.57018	1.55308	1.51488	1.54948	1.54128	1.52278	1.31782	1.43162	1.39652	1.42132	1.42682	1.47362			0.322977	0.409977							1.26952	1.27552	1.31702	1.34542	1.30412	1.27562
	450	1.61857	1.63527	1.61437	1.63027	1.63027	1.63077	1.62097		1.51528	1.53708	1.57818	1.55998	1.52068	1.55568	1.54708	1.52848	1.33122	1.44332	1.41432	1.43652	1.44072	1.48292			0.339777	0.431477							1.28192	1.29112	1.32692	1.35292	1.31582	1.28752
	455	1.63257	1.64707	1.62227	1.63137	1.63567	1.63737	1.62807		1.51498	1.54668	1.58328	1.56988	1.52728	1.56358	1.55318	1.53638	1.34152	1.45692	1.42712	1.44682	1.45532	1.50022			0.358877	0.450177							1.29312	1.30212	1.33152	1.36562	1.32672	1.29562
	460	1.63787	1.64807	1.62437	1.64247	1.64237	1.64177	1.63417		1.52718	1.55328	1.58008	1.57218	1.53238	1.56988	1.55938	1.54258	1.35222	1.46722	1.43492	1.45622	1.46182	1.51072			0.372177	0.475177							1.30412	1.31452	1.33952	1.38122	1.33742	1.30622
	465	1.63697	1.64987	1.62487	1.64427	1.64857	1.64607	1.63887		1.53218	1.56248	1.59508	1.58208	1.53978	1.57558	1.56608	1.55038	1.36042	1.47322	1.44802	1.46572	1.47292	1.52582			0.393977	0.505977							1.31332	1.32462	1.34802	1.40162	1.34882	1.31532
	470	1.64167	1.65617	1.63657	1.65007	1.66217	1.65107	1.64477		1.53758	1.56758	1.59998	1.58478	1.54598	1.58238	1.57248	1.55738	1.37102	1.48662	1.44672	1.47512	1.48472	1.53352			0.409577	0.529877							1.32342	1.33562	1.36202	1.41732	1.35932	1.32422
	475	1.65737	1.67947	1.64037	1.65667	1.65747	1.65687	1.65137		1.54238	1.57278	1.60578	1.59128	1.55158	1.58848	1.57828	1.56428	1.37862	1.49542	1.46692	1.49032	1.50172	1.53772			0.430977	0.552877							1.33232	1.34452	1.38162	1.42642	1.36802	1.32702
	480	1.66267	1.67177	1.64407	1.66107	1.66377	1.66207	1.65707		1.54818	1.57798	1.61408	1.59548	1.55738	1.59178	1.58298	1.56918	1.38572	1.50822	1.47732	1.50652	1.51062	1.54282			0.453077	0.583177							1.34092	1.35242	1.39812	1.43552	1.38232	1.33642
	485	1.67247	1.67087	1.64717	1.66697	1.66657	1.66837	1.66347		1.55488	1.58378	1.61858	1.60348	1.56318	1.60078	1.59088	1.57488	1.39282	1.51892	1.48702	1.51742	1.51802	1.54562			0.470977	0.618077							1.34582	1.35872	1.40882	1.44222	1.40522	1.34812
	490	1.67627	1.67667	1.65067	1.67127	1.67157	1.67317	1.66777		1.56088	1.59148	1.62778	1.60998	1.56748	1.60778	1.59758	1.57988	1.40862	1.53152	1.50772	1.53182	1.53072	1.55482			0.494977	0.643577							1.35462	1.37232	1.41882	1.45192	1.42362	1.36962
	495	1.68317	1.68997	1.66257	1.67877	1.67927	1.67977	1.67327		1.56568	1.59738	1.63568	1.61878	1.57508	1.61468	1.60358	1.58628	1.42312	1.54092	1.51782	1.53432	1.53662	1.55952			0.523977	0.676677							1.37162	1.38332	1.42682	1.45692	1.43432	1.38912
	500	1.68207	1.69567	1.66447	1.68157	1.67727	1.68417	1.67717		1.57168	1.60518	1.64368	1.62328	1.58208	1.62218	1.61198	1.59278	1.43842	1.54772	1.52382	1.54222	1.54392	1.56592			0.549377	0.706677							1.38272	1.39762	1.43492	1.46352	1.44192	1.39862
	505	1.69527	1.70617	1.66867	1.68857	1.69097	1.69087	1.68327		1.57738	1.61188	1.64838	1.63218	1.58688	1.62948	1.61818	1.59858	1.45192	1.55092	1.53092	1.54572	1.55012	1.57492			0.574977	0.724477							1.40132	1.41582	1.44142	1.46842	1.44852	1.40782
	510	1.69127	1.70567	1.67327	1.69407	1.69637	1.69497	1.68747		1.58398	1.61808	1.65658	1.63888	1.59378	1.63738	1.62718	1.60538	1.46222	1.55932	1.53672	1.55072	1.55702	1.58352			0.600177	0.745077							1.41642	1.42292	1.44522	1.47572	1.45432	1.41792
	515	1.71087	1.70977	1.68067	1.70037	1.69887	1.70247	1.69387		1.58918	1.62718	1.66338	1.64688	1.59818	1.64348	1.63558	1.61198	1.46982	1.56312	1.54192	1.55662	1.56172	1.58642			0.633277	0.759977							1.42442	1.43792	1.44872	1.48092	1.45892	1.42592
	520	1.71307	1.71327	1.68357	1.70557	1.71257	1.70727	1.69847		1.59738	1.63498	1.67108	1.65378	1.60378	1.64918	1.63908	1.61948	1.47782	1.56792	1.54602	1.56212	1.56692	1.59092			0.662477	0.779877							1.43172	1.44532	1.45672	1.48842	1.46402	1.43022
	525	1.72207	1.72457	1.69287	1.71147	1.70957	1.71427	1.70547		1.60258	1.64158	1.67408	1.66188	1.60928	1.65538	1.64638	1.62618	1.48452	1.57192	1.55202	1.56522	1.57452	1.59552			0.689877	0.798377							1.44082	1.45482	1.46322	1.49472	1.47002	1.43482
	530	1.72557	1.73047	1.69667	1.71657	1.71987	1.71857	1.70887		1.61128	1.64648	1.68058	1.66508	1.61448	1.66058	1.65178	1.63218	1.49072	1.57902	1.55672	1.57562	1.57592	1.60122			0.712677	0.822977							1.44972	1.46402	1.46902	1.50182	1.47632	1.44252
	535	1.74337	1.73237	1.70067	1.72087	1.72497	1.72547	1.71527		1.61558	1.65708	1.68538	1.67128	1.62168	1.66838	1.65788	1.64008	1.49422	1.58262	1.56832	1.58022	1.58522	1.60732			0.729077	0.844677							1.45652	1.46962	1.47522	1.50862	1.48082	1.44702
	540	1.73507	1.74007	1.71157	1.72747	1.73587	1.73077	1.71987		1.62378	1.66148	1.69178	1.67608	1.62658	1.67258	1.66138	1.64578	1.50162	1.58982	1.57572	1.58592	1.59432	1.61432			0.740877	0.877877							1.46302	1.47452	1.48302	1.51522	1.48852	1.45272
	545	1.74657	1.74447	1.71157	1.73467	1.73777	1.73837	1.72687		1.62948	1.66728	1.69408	1.68078	1.63308	1.67688	1.66658	1.65388	1.50772	1.59612	1.57692	1.58902	1.59642	1.61592			0.764977	0.902977							1.46592	1.47592	1.48382	1.52142	1.49382	1.45942
	550	1.74757	1.74607	1.71387	1.74037	1.74347	1.74337	1.73067		1.63998	1.67328	1.70018	1.68748	1.64008	1.68258	1.67168	1.66088	1.51442	1.60352	1.58462	1.59532	1.60372	1.62632			0.782377	0.929277							1.47222	1.48512	1.49462	1.53182	1.50122	1.46492
	555	1.77077	1.76027	1.72577	1.74747	1.74957	1.75117	1.73737		1.64768	1.67938	1.70468	1.69038	1.64488	1.68618	1.67708	1.66548	1.51952	1.60892	1.59122	1.60172	1.60782	1.62912			0.803177	0.958277							1.47852	1.49022	1.50242	1.53952	1.50602	1.47002
	560	1.76267	1.76377	1.73357	1.75267	1.75377	1.75557	1.74097		1.65368	1.68288	1.70888	1.69238	1.65098	1.69128	1.68178	1.67048	1.52672	1.61502	1.59652	1.60512	1.61262	1.63782			0.823177	0.980377							1.48492	1.49812	1.50682	1.54792	1.51222	1.47672
	565	1.76937	1.77527	1.73847	1.75707	1.76257	1.76237	1.74807		1.65798	1.68868	1.71438	1.69788	1.65628	1.69518	1.68558	1.67598	1.53282	1.61932	1.60072	1.61282	1.61642	1.64392			0.844977	1.01088							1.48952	1.50432	1.51592	1.55722	1.51662	1.48352
	570	1.76817	1.77397	1.74217	1.75997	1.76117	1.76587	1.75127		1.66388	1.69308	1.71808	1.70018	1.66298	1.69978	1.68978	1.68028	1.53732	1.62432	1.60612	1.61562	1.62142	1.64892			0.871977	1.03568							1.49612	1.51232	1.52402	1.55842	1.52602	1.49182
	575	1.77717	1.78807	1.74827	1.76637	1.77097	1.77257	1.75747		1.67018	1.69828	1.72218	1.70748	1.67038	1.70588	1.69398	1.68508	1.54382	1.62892	1.61292	1.62362	1.62862	1.65592			0.897877	1.05918							1.50182	1.51722	1.53242	1.57422	1.53372	1.49572
	580	1.78267	1.78267	1.75787	1.77057	1.77467	1.77657	1.76187		1.67618	1.70228	1.72678	1.71068	1.67528	1.70878	1.69728	1.68938	1.54982	1.63402	1.62192	1.63022	1.63392	1.66092			0.922577	1.08548							1.50882	1.52462	1.54232	1.58042	1.54362	1.50532
	585	1.79877	1.79207	1.75547	1.77237	1.77807	1.78287	1.76837		1.68068	1.70778	1.73208	1.71598	1.68138	1.71408	1.70388	1.69518	1.55672	1.64082	1.62522	1.63612	1.64012	1.66662			0.952977	1.11108							1.51432	1.53362	1.55112	1.58942	1.55232	1.51442
	590	1.79297	1.78987	1.77007	1.77947	1.77957	1.78557	1.77287		1.68498	1.71218	1.73578	1.72018	1.68468	1.71458	1.70728	1.69838	1.56232	1.64542	1.63282	1.64272	1.64472	1.67182			0.977377	1.13208							1.52182	1.54042	1.55912	1.59582	1.55832	1.52222
	595	1.81927	1.80237	1.76837	1.78397	1.78957	1.79037	1.77947		1.69018	1.71568	1.73918	1.72478	1.68918	1.72148	1.71158	1.70298	1.57252	1.65042	1.63792	1.64882	1.64802	1.67562			0.996477	1.15498							1.52812	1.54762	1.56332	1.60042	1.56552	1.53072
	600	1.80827	1.79547	1.76957	1.78547	1.78937	1.79267	1.78437		1.69438	1.72008	1.74248	1.72618	1.69308	1.72408	1.71418	1.70668	1.58062	1.65472	1.64112	1.65222	1.65442	1.68062			1.01728	1.17788							1.53152	1.55592	1.56982	1.60612	1.56692	1.54152
	605	1.82807	1.80717	1.78077	1.79167	1.79177	1.79817	1.79047		1.70018	1.72428	1.74788	1.73098	1.69738	1.72968	1.71688	1.71178	1.58972	1.66432	1.64962	1.65962	1.65972	1.68832			1.04908	1.19458							1.54612	1.56762	1.57912	1.61472	1.58122	1.54672
	610	1.82487	1.81007	1.77687	1.79827	1.80527	1.80197	1.79647		1.70498	1.73008	1.74848	1.73398	1.70018	1.73228	1.72108	1.71498	1.59512	1.66772	1.65562	1.66392	1.66362	1.69282			1.07008	1.20718							1.55352	1.57602	1.58362	1.61822	1.58732	1.55372
	615	1.83847	1.82367	1.78467	1.79807	1.80227	1.80647	1.80107		1.71078	1.73248	1.75378	1.73948	1.70518	1.73698	1.72548	1.71948	1.60352	1.67392	1.66182	1.67012	1.66822	1.69852			1.09358	1.21938							1.56422	1.58252	1.59122	1.62412	1.59342	1.56102
	620	1.81817	1.82737	1.79077	1.79767	1.80067	1.81047	1.80747		1.71198	1.73648	1.75748	1.74138	1.70798	1.73968	1.72978	1.72288	1.61072	1.67832	1.66682	1.67462	1.67392	1.70182			1.11788	1.23398							1.57092	1.57992	1.59052	1.62862	1.60262	1.56732
	625	1.82987	1.82297	1.79447	1.80687	1.81947	1.81157	1.81147		1.71788	1.73998	1.76128	1.74618	1.71318	1.74128	1.73308	1.72778	1.61592	1.68412	1.67032	1.67862	1.67792	1.70442			1.14228	1.24658							1.57532	1.59422	1.59942	1.63442	1.60582	1.57272
	630	1.82597	1.83177	1.79387	1.81177	1.81407	1.81777	1.81667		1.71578	1.74518	1.76438	1.74748	1.71598	1.74468	1.73558	1.73078	1.62292	1.68992	1.67702	1.68362	1.68342	1.71132			1.15878	1.25928							1.58642	1.60402	1.60592	1.63922	1.61312	1.57872
	635	1.85997	1.83797	1.79677	1.81357	1.81927	1.82167	1.82107		1.73028	1.74838	1.76718	1.75278	1.72138	1.74988	1.74028	1.73608	1.62712	1.69442	1.68322	1.68262	1.68762	1.71432			1.18598	1.27608							1.58972	1.60872	1.61152	1.64382	1.61652	1.58552
	640	1.83567	1.82957	1.80787	1.81997	1.81457	1.82477	1.82417		1.72498	1.75178	1.76978	1.75478	1.72358	1.75088	1.74258	1.73818	1.63392	1.70042	1.69022	1.69092	1.69242	1.71782			1.19348	1.28688							1.59672	1.61582	1.61462	1.65072	1.62322	1.59072
	645	1.85457	1.83857	1.80747	1.82147	1.83557	1.82897	1.82937		1.73718	1.75728	1.77318	1.75928	1.72878	1.75468	1.74888	1.74318	1.63832	1.70512	1.69072	1.69452	1.69602	1.72172			1.20898	1.30478							1.60222	1.61952	1.62272	1.64942	1.62742	1.59622
	650	1.84927	1.85067	1.81617	1.82397	1.82797	1.83237	1.83387		1.74218	1.75958	1.76978	1.76128	1.73068	1.75768	1.74938	1.74588	1.64292	1.71002	1.69482	1.69862	1.69922	1.72522			1.22258	1.31788							1.60722	1.62572	1.62442	1.65822	1.63202	1.60192
	655	1.87217	1.85167	1.81747	1.83167	1.83517	1.83497	1.83697		1.74368	1.76258	1.77918	1.76388	1.73548	1.76068	1.75268	1.74968	1.64682	1.71212	1.69502	1.70252	1.70442	1.72852			1.23238	1.33158							1.61402	1.63182	1.62492	1.66282	1.63662	1.60702
	660	1.86137	1.84637	1.81777	1.83257	1.83297	1.83737	1.83997		1.74798	1.76468	1.78078	1.76588	1.73648	1.76218	1.75408	1.75208	1.65362	1.71692	1.70522	1.70592	1.70902	1.73252			1.25028	1.34398							1.61782	1.63622	1.63542	1.66802	1.64312	1.61122
	665	1.87227	1.86307	1.82087	1.83527	1.83997	1.84117	1.84447		1.75248	1.76258	1.78448	1.77048	1.74078	1.76588	1.75788	1.75628	1.65482	1.72082	1.70692	1.70902	1.71002	1.73482			1.26338	1.35518							1.62192	1.63372	1.64032	1.67252	1.64602	1.61532
	670	1.86947	1.86337	1.82967	1.83237	1.84047	1.84387	1.84757		1.75598	1.77088	1.78648	1.77288	1.74308	1.76808	1.76068	1.75888	1.66072	1.72332	1.71092	1.71232	1.71442	1.73792			1.27958	1.36738							1.62782	1.64682	1.64392	1.67692	1.65202	1.62082
	675	1.89127	1.86427	1.82857	1.83987	1.84177	1.84587	1.85037		1.75858	1.77618	1.78858	1.77528	1.74748	1.77238	1.76378	1.76258	1.66632	1.72762	1.71562	1.71682	1.71932	1.74182			1.29308	1.37858							1.63252	1.65032	1.64862	1.68022	1.65692	1.62592
	680	1.88147	1.86287	1.83737	1.84767	1.84077	1.84917	1.85527		1.76218	1.77748	1.79118	1.77738	1.74918	1.77338	1.76708	1.76458	1.66972	1.73122	1.71702	1.71832	1.71912	1.74452			1.30648	1.38918							1.63822	1.65672	1.65392	1.68612	1.66002	1.63082
	685	1.87997	1.87517	1.83137	1.84817	1.85167	1.85137	1.85727		1.76278	1.78028	1.79428	1.77918	1.75178	1.77458	1.76738	1.76748	1.67242	1.73372	1.72132	1.72032	1.72352	1.74822			1.32068	1.40388							1.64172	1.65952	1.65582	1.68772	1.66272	1.63392
	690	1.89127	1.87007	1.83607	1.85387	1.87297	1.85487	1.86167		1.76858	1.78228	1.79578	1.78138	1.75418	1.77688	1.76918	1.76998	1.67812	1.73732	1.72512	1.72572	1.72662	1.75142			1.33538	1.41288							1.64652	1.66452	1.66122	1.69252	1.66762	1.64012
	695	1.87927	1.87017	1.85007	1.85047	1.85527	1.85647	1.86477		1.77168	1.78558	1.79958	1.78388	1.75898	1.78068	1.77378	1.77378	1.68102	1.74102	1.72652	1.72992	1.73162	1.75442			1.34598	1.42238							1.65032	1.66932	1.66422	1.69652	1.67012	1.64332
	700	1.89067	1.87397	1.84047	1.85377	1.85427	1.86027	1.86897		1.77488	1.78798	1.80068	1.78588	1.75958	1.78408	1.77428	1.77538	1.68632	1.74442	1.72982	1.73182	1.73382	1.75322			1.35798	1.44008							1.65502	1.67372	1.66882	1.70112	1.67532	1.64852
	705	1.88927	1.87647	1.84977	1.85397	1.85987	1.86127	1.87047		1.77958	1.79068	1.80388	1.78898	1.76368	1.78538	1.77738	1.77858	1.68922	1.74652	1.73382	1.73432	1.73662	1.75772			1.36828	1.46018							1.65162	1.67652	1.67402	1.70412	1.67682	1.65122
	710	1.90127	1.89107	1.85137	1.86157	1.86187	1.86407	1.87417		1.78048	1.79228	1.80518	1.79188	1.76648	1.78838	1.78058	1.78128	1.69342	1.74972	1.73702	1.73712	1.74092	1.76312			1.38088	1.47118							1.66382	1.68332	1.67562	1.70722	1.68312	1.65522
	715	1.89087	1.87317	1.84987	1.86517	1.86977	1.86597	1.87697		1.78418	1.79498	1.80598	1.79258	1.76748	1.78958	1.78258	1.78278	1.69452	1.75132	1.73922	1.74142	1.74342	1.76232			1.38208	1.47918							1.66612	1.68582	1.67862	1.71122	1.68572	1.65922
	720	1.89687	1.88257	1.84997	1.86107	1.86947	1.86857	1.87987		1.77968	1.79728	1.80678	1.79478	1.76888	1.79058	1.78418	1.78448	1.69792	1.75492	1.74182	1.74402	1.74752	1.76752			1.40598	1.48728							1.67202	1.68922	1.68372	1.71512	1.68942	1.66272
	725	1.89697	1.88877	1.85557	1.86757	1.86937	1.87017	1.88177		1.78988	1.80168	1.80998	1.79728	1.77278	1.79358	1.78578	1.78718	1.70382	1.75772	1.74522	1.74772	1.74872	1.76822			1.41828	1.49728							1.67462	1.69342	1.68732	1.71792	1.69322	1.66632
	730	1.90907	1.88777	1.85217	1.86917	1.88197	1.87237	1.88567		1.78968	1.80188	1.81118	1.79698	1.77398	1.79378	1.78698	1.78898	1.70882	1.76122	1.74872	1.75062	1.75312	1.77202			1.42678	1.50268							1.67982	1.69922	1.69122	1.72132	1.69722	1.67032
	735	1.90797	1.89127	1.86407	1.87387	1.88787	1.87457	1.88727		1.79328	1.80368	1.81218	1.79978	1.77738	1.79458	1.78838	1.79238	1.71232	1.75972	1.75202	1.75452	1.75712	1.77482			1.43938	1.50818							1.68362	1.70242	1.69472	1.72522	1.70042	1.67482
	740	1.91767	1.91657	1.85937	1.87767	1.87777	1.87767	1.89017		1.79668	1.80558	1.81378	1.79998	1.77868	1.79688	1.78898	1.79398	1.71512	1.76592	1.75612	1.75512	1.75762	1.77662			1.45858	1.51128							1.68692	1.70432	1.69762	1.72722	1.70242	1.67472
	745	1.90777	1.90317	1.86927	1.87477	1.87897	1.88007	1.89307		1.80048	1.80868	1.81478	1.80188	1.78178	1.79988	1.79248	1.79638	1.71822	1.76832	1.75152	1.75752	1.76132	1.77782			1.47238	1.51808							1.69152	1.70902	1.70052	1.73082	1.70692	1.67942
	750	1.90607	1.88857	1.86897	1.88247	1.87957	1.88157	1.89447		1.79958	1.80868	1.81628	1.80308	1.78268	1.80058	1.79168	1.79698	1.72192	1.77132	1.76082	1.75882	1.76412	1.78152			1.48058	1.52388							1.69462	1.71302	1.70392	1.73522	1.70952	1.68332
	755	1.91827	1.89707	1.87197	1.87827	1.88487	1.88387	1.89677		1.80428	1.81168	1.81828	1.80388	1.78548	1.80138	1.79038	1.79938	1.72522	1.77392	1.75982	1.76112	1.76782	1.78302			1.48948	1.53008							1.69712	1.71562	1.70752	1.73822	1.71272	1.68682
	760	1.94097	1.91057	1.87367	1.88097	1.88857	1.88707	1.89957		1.80668	1.81248	1.81928	1.80578	1.78688	1.80298	1.79408	1.80068	1.72922	1.77762	1.76602	1.76482	1.76772	1.78652			1.49668	1.53948							1.70172	1.72042	1.71022	1.74262	1.71642	1.69112
	765	1.91617	1.91627	1.88027	1.88347	1.89047	1.88787	1.90207		1.80948	1.81568	1.82208	1.80898	1.78958	1.80498	1.79738	1.80328	1.72922	1.77732	1.76372	1.76262	1.76672	1.78472			1.50198	1.54618							1.70282	1.72142	1.71182	1.74542	1.71672	1.69112
	770	1.93757	1.91057	1.87507	1.89197	1.89137	1.89017	1.90457		1.81048	1.81688	1.82268	1.80858	1.79108	1.80718	1.79858	1.80448	1.73442	1.77992	1.76802	1.76632	1.77022	1.78862			1.51038	1.55408							1.70912	1.72482	1.71682	1.74972	1.72142	1.69622
	775	1.92017	1.90987	1.88137	1.89177	1.89357	1.89107	1.90607		1.81198	1.81798	1.82608	1.81058	1.79328	1.80828	1.79878	1.80638	1.73742	1.77472	1.77022	1.76812	1.77242	1.78992			1.51418	1.56188							1.71242	1.72902	1.71812	1.75172	1.72552	1.69742
	780	1.92987	1.92097	1.87767	1.88397	1.89637	1.89257	1.90827		1.81338	1.81928	1.82698	1.81238	1.79448	1.81048	1.80068	1.80698	1.74292	1.78382	1.77332	1.76922	1.77562	1.79202			1.51728	1.56298							1.71702	1.73282	1.72362	1.75702	1.73002	1.70032
	785	1.92217	1.91347	1.88197	1.88937	1.90157	1.89327	1.90997		1.81218	1.82178	1.82788	1.81578	1.79718	1.81218	1.80228	1.80838	1.74472	1.78532	1.77432	1.77092	1.77562	1.79412			1.52638	1.57388							1.71832	1.73622	1.72702	1.75952	1.73202	1.70572
	790	1.93157	1.91287	1.87537	1.89017	1.89757	1.89387	1.91127		1.81428	1.82118	1.83258	1.81538	1.79808	1.81268	1.80428	1.80948	1.74882	1.78772	1.77772	1.77372	1.77762	1.79722			1.53328	1.58608							1.72402	1.74132	1.73142	1.76472	1.73672	1.70962
	795	1.92127	1.90647	1.90417	1.88967	1.89707	1.89467	1.91367		1.81698	1.82288	1.83938	1.81688	1.80138	1.81388	1.80618	1.81138	1.75102	1.78922	1.77952	1.77422	1.78092	1.79842			1.54008	1.59418							1.72562	1.74562	1.73462	1.76592	1.73952	1.71192
	800	1.93087	1.91877	1.89177	1.89557	1.89817	1.89787	1.91717		1.81578	1.82678	1.84008	1.82178	1.80178	1.81578	1.81058	1.81168	1.75382	1.79032	1.78192	1.77762	1.78262	1.79842			1.54588	1.60348							1.72952	1.74782	1.74092	1.76672	1.74252	1.71682
	805	1.91897	1.91937	1.89367	1.88807	1.90207	1.89757	1.91827		1.81738	1.83188	1.84238	1.82718	1.80568	1.82318	1.81508	1.81398	1.75642	1.79262	1.78242	1.77912	1.78112	1.79612			1.55468	1.61278							1.73222	1.75062	1.74362	1.76792	1.74482	1.72032
	810	1.92657	1.92357	1.89117	1.89577	1.90027	1.89867	1.92147		1.81848	1.83038	1.84308	1.82938	1.80668	1.82648	1.81858	1.81458	1.75902	1.79402	1.78612	1.78112	1.78492	1.80182			1.56238	1.61708							1.73502	1.75492	1.74612	1.76912	1.74862	1.72392
	815	1.91307	1.91717	1.89407	1.89387	1.89207	1.89907	1.92307		1.82458	1.83918	1.84348	1.83258	1.80968	1.82978	1.82128	1.81638	1.76232	1.79542	1.78792	1.78092	1.78502	1.79742			1.57168	1.62528							1.73742	1.75662	1.74722	1.77042	1.75162	1.72742
	820	1.92837	1.92547	1.89287	1.89467	1.91267	1.90047	1.92577		1.82788	1.84018	1.84198	1.83338	1.81118	1.83128	1.82228	1.81748	1.76432	1.79742	1.78962	1.78292	1.78882	1.80322			1.57998	1.63008							1.74232	1.76122	1.74832	1.77182	1.75522	1.73302
	825	1.90247	1.92587	1.88667	1.89507	1.90707	1.90097	1.92657		1.83258	1.84138	1.84228	1.83338	1.81338	1.83318	1.82168	1.81988	1.76762	1.79812	1.79032	1.78432	1.79032	1.80072			1.58778	1.63658							1.74452	1.76342	1.74862	1.77192	1.75572	1.73402
	830	1.93567	1.96077	1.91577	1.90227	1.95137	1.89457	1.91987		1.83298	1.84028	1.84098	1.83268	1.81398	1.83188	1.82188	1.82208	1.77102	1.80122	1.79312	1.78582	1.79002	1.80582			1.59388	1.64038							1.75032	1.76892	1.75172	1.77512	1.75842	1.73712
	835	1.93147	1.93797	1.94357	1.90247	1.95377	1.90717	1.94807		1.83408	1.84058	1.84068	1.83288	1.81678	1.83298	1.82168	1.82778	1.77252	1.80332	1.79142	1.78722	1.79222	1.80682			1.60448	1.64628							1.75132	1.76962	1.75172	1.77462	1.75822	1.73822
	840	1.93267	1.91957	1.88977	1.90327	1.92237	1.90277	1.94027		1.83328	1.83938	1.83908	1.83108	1.81748	1.83088	1.82188	1.83188	1.77582	1.80402	1.79462	1.79032	1.79302	1.80832			1.61198	1.65158							1.75382	1.77342	1.75392	1.77562	1.75892	1.74022
	845	1.92627	1.92097	1.88837	1.90107	1.91347	1.90167	1.93287		1.83388	1.83778	1.83828	1.83098	1.81958	1.83018	1.82018	1.83558	1.77572	1.80482	1.79552	1.78872	1.79412	1.80852			1.61878	1.65768							1.75442	1.77442	1.75322	1.77672	1.75932	1.73972
	850	1.94347	1.93907	1.88877	1.89727	1.92087	1.90327	1.93467		1.83428	1.83658	1.83788	1.83098	1.82128	1.82938	1.82018	1.83928	1.77562	1.80182	1.79392	1.78772	1.79542	1.80602			1.62438	1.66218							1.75572	1.77472	1.75682	1.77632	1.76212	1.74102
	855	1.93257	1.91717	1.89027	1.90467	1.90847	1.90577	1.93677		1.83178	1.83588	1.83578	1.82848	1.82238	1.82838	1.81758	1.83888	1.77692	1.80742	1.79512	1.79172	1.79672	1.81002			1.63018	1.66508							1.75652	1.77722	1.75532	1.77812	1.76112	1.74272
	860	1.94417	1.92687	1.89117	1.89957	1.91157	1.91057	1.93927		1.83078	1.83428	1.83408	1.82788	1.82338	1.82838	1.81838	1.84028	1.77892	1.80822	1.79662	1.79262	1.79692	1.81242			1.63338	1.67198							1.75862	1.77842	1.75862	1.77842	1.76192	1.74602
	865	1.94267	1.93427	1.89447	1.90637	1.91057	1.91647	1.94867		1.83008	1.83378	1.83398	1.82808	1.82578	1.82868	1.81718	1.84108	1.77902	1.80932	1.79742	1.79272	1.79842	1.81262			1.63978	1.67598							1.75972	1.78052	1.75842	1.78102	1.76212	1.74612
	870	1.93217	1.93187	1.89587	1.91377	1.90967	1.91677	1.95027		1.82878	1.83188	1.83208	1.82528	1.82558	1.82498	1.81488	1.83938	1.78192	1.80992	1.79962	1.79312	1.79682	1.81232			1.64398	1.68108							1.76102	1.78202	1.75842	1.78272	1.76402	1.74792
	875	1.96477	1.94467	1.90097	1.91117	1.91117	1.91957	1.95557		1.82208	1.82988	1.83168	1.82628	1.82758	1.82498	1.81358	1.83938	1.78132	1.81082	1.80092	1.79452	1.80112	1.81332			1.65288	1.68538							1.76212	1.78232	1.76072	1.78612	1.76482	1.74762
	880	1.93247	1.93947	1.90557	1.90187	1.91147	1.92057	1.95397		1.82568	1.82878	1.82998	1.82368	1.82798	1.82468	1.81198	1.83838	1.78112	1.81062	1.79902	1.79502	1.79962	1.81482			1.65448	1.68798							1.76202	1.78122	1.75842	1.79102	1.76452	1.74812
	885	1.92567	1.93367	1.90877	1.90897	1.91327	1.92057	1.95577		1.82358	1.82728	1.82928	1.82258	1.82988	1.82188	1.81248	1.83778	1.78162	1.81102	1.80172	1.79532	1.80112	1.81882			1.65978	1.69438							1.76292	1.78502	1.76072	1.79632	1.76502	1.74932
	890	1.93277	1.93587	1.91137	1.90737	1.90947	1.92027	1.95667		1.82208	1.82488	1.82708	1.81978	1.83018	1.82108	1.81118	1.83568	1.78312	1.81232	1.80092	1.79602	1.80162	1.82352			1.66418	1.69748							1.76432	1.78522	1.76452	1.79992	1.76652	1.75032
	895	1.94447	1.93077	1.91437	1.91147	1.91047	1.92137	1.96787		1.82138	1.82428	1.82628	1.82118	1.83208	1.82058	1.80958	1.83528	1.78382	1.81192	1.80352	1.80092	1.80342	1.82502			1.67078	1.70238							1.76412	1.78542	1.76532	1.80062	1.76702	1.75022
	900	1.91757	1.92417	1.91627	1.90107	1.91137	1.92087	1.96877		1.82028	1.82468	1.82488	1.81828	1.83358	1.81838	1.80688	1.83448	1.78492	1.81372	1.80722	1.80512	1.80262	1.82752			1.67518	1.70668							1.76592	1.78842	1.77262	1.80212	1.76892	1.75112

## Sheet: Figure 1c
Figure 2c		%16S Identity:	Fitness (doublings/hr)
	Escherichia coli	100	1.18613	1.25416	1.24788	1.30473	1.25966	1.26185	1.21559
	Shigella sonnei	99.61	1.32062	1.2304	1.36076	1.26282	1.24812	1.35402	1.27067	1.33317
	Shigella flexneri	99.61	1.45988	1.40731	1.30842	1.45144	1.44103
	Shigella boydii	99.16	1.04585	1.04724	1.14635	1.13594	1.14373	1.10177	1.06317	1.06997
	Enterobacter cloacae	97.54	1.35485	1.35004	1.34107
	Salmonella enterica	97.02	1.37406	1.37502	1.35922	1.41391	1.39519	1.39036	1.44097	1.40679
	Citrobacter freundii	96.23	1.2442	1.26873	1.2751	1.29115	1.29054	1.29187	1.28638	1.14719
	Klebsiella oxytoca	96.23	1.39566	1.40467	1.41028	1.15202	1.41629	1.39848	1.35859	1.34187
	Klebsiella pneumoniae	96.17	1.38235	1.48259	1.44467	1.48151	1.47662	1.47653	1.45775	1.41291
	Serratia marcescens	96.04	1.30104	1.39185	1.35284	1.33009	1.313	1.36864	1.35366
	Klebsiella aerogenes	95.84	1.46923	1.50451	1.51289	1.51338	1.4838
	Providencia stuartii	93.12	0.980319	1.09878	1.16468	1.2617	1.25391
	Proteus mirabilis	92.92	1.31342	1.2092	1.35165	1.35593	1.26261
	Vibrio cholerae	90.26	1.05681	1.06324	1.05646	1.08455	1.08375	1.05156
	Alteromonas macleodii	85.91	1.06328	1.11744	1.09281	1.09592	1.09542	1.10527
	Neisseria gonorrhoeae	81.81	0.684108
	Pseudomonas aeruginosa	85.15	1.07571	1.0306	1.11218	1.08615	1.13228	1.1047
	Acinetobacter baumannii	84.31	1.01598	1.0367
	Alcaligenes faecalis	82.32	1.08266	1.09956
	Bordetella pertussis	81.62	1.01682
	Burkholderia cenocepacia	81.45	1.01244	1.26899	1.06203	1.08863
	Mariprofundus ferrooxydans	80.72	0.674595	0.692689	0.721548	0.756656

## Sheet: Figure 2b
Figure 2b
	sfGFP/OD600 (AU):
	WT-antiRBS	O-antiRBS
	775.987	37286.6
	704.833	36745.4
	738.297	36041.3
	774.781	36213.1
	748.18	38102.8

## Sheet: Figure 2c
Figure 2c
		sfGFP/OD600 (AU)
		1 mM IPTG		0.33 mM IPTG		0.11 mM IPTG		0.037 mM IPTG		0.012 mM IPTG		0 mM IPTG
	1000 ng/mL aTc	35996.7	39940.7	21620	26398	16455.1	15526.6	9243.54	8043.66	5340.19	5452.44	627.759	3030.36
	333 ng/mL aTc	22999.2	23214.2	21707.1	18334.1	8404.26	8107.63	4950.75	4239.87	4355.49	3081.86	2218.86	2515.2
	111 ng/mL aTc	7815.47	6414.91	4121.43	2879.62	1862.02	1392.83	1112.86	951.657	654.284	608.852	456.638	503.317
	37 ng/mL aTc	2019.59	1681.62	1220.11	1417.05	772.799	700.667	468.52	460.088	321.313	289.254	289.676	263.661
	12 ng/mL aTc	1524.32	1409.29	1218.84	1269.96	760.176	645.231	431.329	398.859	290.185	264.325	282.558	261.289
	0 ng/mL aTc	1559.32	1466.35	1190.6	1165.93	689.447	720.524	433.653	435.258	287.974	260.142	282.772	235.701

## Sheet: Figure 2d
Figure 2d
		% O-ribosome activity, WT orthogonal E. coli rRNA = 100%
	S. boydi	98.1042	99.8759	98.1606	100.968	104.732	99.9933	102.924	97.1558
	S. sonnei	83.6079	76.776	76.6119	81.5175	83.4181	79.7226	85.1625	77.8589
	S. flexneri	88.2011	88.546	88.1762	92.7726	88.4055	91.9601	89.589	87.0076
	E. coli	100
	S. enterica	95.9322	99.697	98.8551	103.007	101.17	114.549	107.308	95.3679
	C. freundii	59.1062	61.1724	64.2992	62.7652	59.5288	61.9368	60.5593	64.3315
	K. aerogenes	98.0262	95.0682	97.4702	88.7961	96.1215	96.1265	96.6475	86.128
	K. pneumoniae	94.0514	101.326	96.8127	100.709	97.0242	96.9059	99.1312	100.499
	K. oxytoca	96.8033	89.914	100.911	100.347	95.2772	103.385	93.0373	98.3503
	E. cloacae	70.6477	70.9402	64.9752	69.1153	70.7692	68.9661	71.7576	71.3781
	S. marcescens	2.86603	2.97066	2.91122	2.59941	2.8004	2.87283	2.80901	3.26854
	P. mirabilis	48.916	51.1166	53.0083	53.4436	55.7663	58.6893	58.8805	55.1403
	P. stuartii	14.5376	13.8913	14.9289	14.9469	14.3132	15.4707	14.5538	13.7191
	V. cholerae	3.30226	3.11895	3.24176	3.45704	3.50299	3.33593	3.69401	2.99253
	A. macleodii	36.7666	30.6829	32.542	32.058	32.7488	30.7921	30.1245	30.0984
	A. baumannii	3.51603	3.34464	3.33642	3.37021	3.50115	3.40516	3.31676	3.46319
	P. aeruginosa	3.21992	3.15917	3.29281	3.21955	3.17841	3.27223	3.35199	3.33791
	A. faecalis	2.9181	2.90989	2.48661	2.72622	2.86191	2.84197	2.86616	2.95967
	B. pertussis	2.35741	2.26599	2.30842	2.28094	2.36436	2.36138	2.332	2.18555
	B. cenocepacia	1.89826	1.89977	1.87304	1.88497	1.91499	1.86494	1.90655	1.79125
	N. gonorrhoeae	2.57472	2.42069	2.53912	2.10621	1.93091	2.00729	2.30243	2.47917
	M. ferrooxydans	2.91062	2.91909	2.9098	2.80914	2.91115	2.91518	2.78317	2.79757
	C. crescentus	3.22451	3.16957	3.30622	3.61263	3.35843	3.38598	3.33888	3.31216
	R. palustris	3.02782	2.9002	2.93852	2.91071	2.92272	2.5022	2.88281	2.94841
	R. parkeri	3.33338	4.00865	3.29697	3.17346	3.45448	3.44535	3.84508	4.10436
	D. vulgaris	2.67328	2.70854	2.7586	2.754	2.74439	2.80386	2.84267	2.71545
	H. pylori	2.94119	2.91354	2.95478	2.97988	3.02941	3.0089	2.99511	2.81032
	B. thetaiotaomicron	3.99438	3.83778	3.5982	4.49778	3.56636	4.13093	3.98067	4.28807
	E. faecalis	3.7893	3.98285	3.61276	3.3557	3.39725	3.36485	3.58776	3.52214
	E. faecium	2.58764	2.62213	2.63908	2.6728	2.73784	2.67122	2.60566	2.57742
	S. aureus	3.12134	3.02599	3.31184	3.02253	3.14761	3.14573	3.32409	3.00583
	B. subtilis	1.16867	1.37304	1.8196	0.924504	1.68274	2.6487	1.85876	0.997003
	C. difficile	2.79968	2.77378	2.78942	2.73926	2.77733	2.76293	2.75573	2.6376
	V. parvula	2.86778	2.85422	2.8161	2.86274	2.80795	2.89137	2.85969	2.55368
	B. longum	4.0903	4.14927	4.16465	4.22237	4.20546	4.21129	4.21967	4.1515

## Sheet: Figure 2e
Figure 2e
		%16S Sequence ID to E. coli	% O-ribosome activity, WT orthogonal E. coli rRNA = 100%
	E. coli	100	100
	S. sonnei	99.61	83.6079	76.776	76.6119	81.5175	83.4181	79.7226	85.1625	77.8589
	S. flexneri	99.61	88.2011	88.546	88.1762	92.7726	88.4055	91.9601	89.589	87.0076
	S. boydi	99.16	98.1042	99.8759	98.1606	100.968	104.732	99.9933	102.924	97.1558
	E. cloacae	97.54	70.6477	70.9402	64.9752	69.1153	70.7692	68.9661	71.7576	71.3781
	S. enterica	97.02	95.9322	99.697	98.8551	103.007	101.17	114.549	107.308	95.3679
	C. freundii	96.23	59.1062	61.1724	64.2992	62.7652	59.5288	61.9368	60.5593	64.3315
	K. oxytoca	96.23	96.8033	89.914	100.911	100.347	95.2772	103.385	93.0373	98.3503
	K. pneumoniae	96.17	94.0514	101.326	96.8127	100.709	97.0242	96.9059	99.1312	100.499
	K. aerogenes	95.84	98.0262	95.0682	97.4702	88.7961	96.1215	96.1265	96.6475	86.128
	P. stuartii	93.12	14.5376	13.8913	14.9289	14.9469	14.3132	15.4707	14.5538	13.7191
	P. mirabilis	92.92	48.916	51.1166	53.0083	53.4436	55.7663	58.6893	58.8805	55.1403
	A. macleodii	85.91	36.7666	30.6829	32.542	32.058	32.7488	30.7921	30.1245	30.0984
	A. baumannii	84.31	3.51603	3.34464	3.33642	3.37021	3.50115	3.40516	3.31676	3.46319
	A. faecalis	82.32	2.9181	2.90989	2.48661	2.72622	2.86191	2.84197	2.86616	2.95967
	N. gonorrhoeae	81.81	2.57472	2.42069	2.53912	2.10621	1.93091	2.00729	2.30243	2.47917

## Sheet: Figure 2f
Figure 2f
		% O-ribosome activity, WT orthogonal E. coli rRNA = 100%								Fitness, doublings/hr
	E. coli	100								1.18613	1.25416	1.24788	1.30473	1.25966	1.26185	1.21559
	S. boydi	98.1042	99.8759	98.1606	100.968	104.732	99.9933	102.924	97.1558	1.04585	1.04724	1.14635	1.13594	1.14373	1.10177	1.06317	1.06997
	S. sonnei	83.6079	76.776	76.6119	81.5175	83.4181	79.7226	85.1625	77.8589	1.32062	1.2304	1.36076	1.26282	1.24812	1.35402	1.27067	1.33317
	S. flexneri	88.2011	88.546	88.1762	92.7726	88.4055	91.9601	89.589	87.0076	1.45988	1.40731	1.30842	1.45144	1.44103
	S. enterica	95.9322	99.697	98.8551	103.007	101.17	114.549	107.308	95.3679	1.37406	1.37502	1.35922	1.41391	1.39519	1.39036	1.44097	1.40679
	C. freundii	59.1062	61.1724	64.2992	62.7652	59.5288	61.9368	60.5593	64.3315	1.2442	1.26873	1.2751	1.29115	1.29054	1.29187	1.28638	1.14719
	K. aerogenes	98.0262	95.0682	97.4702	88.7961	96.1215	96.1265	96.6475	86.128	1.46923	1.50451	1.51289	1.51338	1.4838
	K. pneumoniae	94.0514	101.326	96.8127	100.709	97.0242	96.9059	99.1312	100.499	1.38235	1.48259	1.44467	1.48151	1.47662	1.47653	1.45775	1.41291
	K. oxytoca	96.8033	89.914	100.911	100.347	95.2772	103.385	93.0373	98.3503	1.39566	1.40467	1.41028	1.15202	1.41629	1.39848	1.35859	1.34187
	E. cloacae	70.6477	70.9402	64.9752	69.1153	70.7692	68.9661	71.7576	71.3781	1.35485	1.35004	1.34107
	S. marcescens	2.86603	2.97066	2.91122	2.59941	2.8004	2.87283	2.80901	3.26854	1.30104	1.39185	1.35284	1.33009	1.313	1.36864	1.35366
	P. mirabilis	48.916	51.1166	53.0083	53.4436	55.7663	58.6893	58.8805	55.1403	1.31342	1.2092	1.35165	1.35593	1.26261
	P. stuartii	14.5376	13.8913	14.9289	14.9469	14.3132	15.4707	14.5538	13.7191	0.980319	1.09878	1.16468	1.2617	1.25391
	V. cholera	3.30226	3.11895	3.24176	3.45704	3.50299	3.33593	3.69401	2.99253	1.05681	1.06324	1.05646	1.08455	1.08375	1.05156
	A. macleodii	36.7666	30.6829	32.542	32.058	32.7488	30.7921	30.1245	30.0984	1.06328	1.11744	1.09281	1.09592	1.09542	1.10527
	P. aeruginosa	3.21992	3.15917	3.29281	3.21955	3.17841	3.27223	3.35199	3.33791	1.07571	1.0306	1.11218	1.08615	1.13228	1.1047
	A. baumannii	3.51603	3.34464	3.33642	3.37021	3.50115	3.40516	3.31676	3.46319	1.01598	1.0367
	A. faecalis	2.9181	2.90989	2.48661	2.72622	2.86191	2.84197	2.86616	2.95967	1.08266	1.09956
	B. pertussis	2.35741	2.26599	2.30842	2.28094	2.36436	2.36138	2.332	2.18555	1.01682
	B. cenocepacia	1.89826	1.89977	1.87304	1.88497	1.91499	1.86494	1.90655	1.79125	1.01244	1.26899	1.06203	1.08863
	N. gonorrhoeae	2.57472	2.42069	2.53912	2.10621	1.93091	2.00729	2.30243	2.47917	0.684108
	M. ferrooxydans	2.91062	2.91909	2.9098	2.80914	2.91115	2.91518	2.78317	2.79757	0.674595	0.692689	0.721548	0.756656

## Sheet: Figure 3a
Figure 3a		Conservation score
	Positition	pre 16S	16S	post 16S, pre 23S	23S	post 23S, pre 5S	5S	post 5S
	1	0.0571429
	2	0.0571429
	3	0.0636993
	4	0.103631
	5	0.123437
	6	0.0984404
	7	0.257143
	8	0.172511
	9	0.197087
	10	0.141628
	11	0.200318
	12	0.485714
	13	0.214909
	14	0.359513
	15	0.194857
	16	0.482757
	17	0.330382
	18	0.344648
	19	0.254161
	20	0.337634
	21	0.445528
	22	0.234164
	23	0.287895
	24	0.354992
	25	0.502619
	26	0.28974
	27	0.312911
	28	0.363042
	29	0.313987
	30	0.245871
	31	0.205568
	32	0.443612
	33	0.259242
	34	0.313984
	35	0.517408
	36	0.498275
	37	0.284527
	38	0.439112
	39	0.307318
	40	0.224875
	41	0.287895
	42	0.342815
	43	0.298394
	44	0.309128
	45	0.364095
	46	0.243764
	47	0.566108
	48	0.329305
	49	0.372404
	50	0.45767
	51	0.500881
	52	0.263306
	53	0.305926
	54	0.19243
	55	0.223588
	56	0.112602
	57	0.438313
	58	0.219351
	59	0.0492202
	60	0.142857
	61	0.0831192
	62	0.315901
	63	0.264223
	64	0.297627
	65	0.215472
	66	0.227612
	67	0.247735
	68	0.166597
	69	0.310094
	70	0.354446
	71	0.0857143
	72	0.408934
	73	0.177392
	74	0.274623
	75	0.234595
	76	0.218639
	77	0.257611
	78	0.286424
	79	0.208407
	80	0.323296
	81	0.176892
	82	0.0325328
	83	0.0325328
	84	0.0571429
	85	0.0325328
	86	0.225597
	87	0.247735
	88	0.25423
	89	0.344788
	90	0.270145
	91	0.335708
	92	0.298824
	93	0.430093
	94	0.302352
	95	0.209357
	96	0.282155
	97	0.229825
	98	0.208325
	99	0.423266
	100	0.141079
	101	0.183553
	102	0.106466
	103	0.236812
	104	0.261422
	105	0.0285714
	106	0.211537
	107	0.0969367
	108	0.0477165
	109	0.430093
	110	0.389127
	111	0.185408
	112	0.144962
	113	0.194822
	114	0.189697
	115	0.0650655
	116	0.336568
	117	0.37404
	118	0.306839
	119	0.262173
	120	0.512312
	121	0.539743
	122	0.224182
	123	0.335708
	124	0.232664
	125	0.229598
	126	0.168802
	127	0.116906
	128	0.35365
	129	0.284623
	130	0.297457
	131	0.165605
	132	0.29144
	133	0.235082
	134	0.250403
	135	0.116632
	136	0.0974085
	137	0.17455
	138	0.116906
	139	0.209428
	140	0.190182
	141	0.129926
	142	0.10083
	143	0.305926
	144	0.150206
	145	0.209547
	146	0.19967
	147	0.360521
	148	0.249689
	149	0.310232
	150	0.235098
	151	0.137421
	152	0.288397
	153	0.19967
	154	0.322203
	155	0.112429
	156	0.229119
	157	0.182558
	158	0.245639
	159	0.172114
	160	0.245639
	161	0.240751
	162	0.204943
	163	0.196815
	164	0.203362
	165	0.322641
	166	0.335708
	167	0.246389
	168	0.161827
	169	0.186528
	170	0.197697
	171	0.244667
	172	0.183384
	173	0.310808
	174	0.207488
	175	0.154975
	176	0.296554
	177	0.185407
	178	0.215408
	179	0.210109
	180	0.249447
	181	0.266959
	182	0.370985
	183	0.29077
	184	0.189906
	185	0.266222
	186	0.659651
	187		0.818254
	188		0.291001
	189		0.561178
	190		0.638119
	191		0.393213
	192		0.641509
	193		0.689082
	194		0.590098
	195		1
	196		1
	197		0.919388
	198		1
	199		1
	200		1
	201		0.919388
	202		1
	203		1
	204		1
	205		0.863907
	206		0.569577
	207		1
	208		1
	209		1
	210		1
	211		1
	212		1
	213		1
	214		1
	215		0.666005
	216		0.465429
	217		0.666005
	218		1
	219		1
	220		1
	221		1
	222		1
	223		1
	224		1
	225		0.818254
	226		0.919388
	227		1
	228		0.919388
	229		0.919388
	230		0.784355
	231		0.628274
	232		0.575685
	233		1
	234		1
	235		0.613227
	236		1
	237		0.779188
	238		1
	239		0.74518
	240		1
	241		1
	242		1
	243		1
	244		1
	245		1
	246		1
	247		1
	248		1
	249		1
	250		0.919388
	251		1
	252		0.784355
	253		0.590098
	254		0.919388
	255		1
	256		0.570321
	257		0.245639
	258		0.342379
	259		0.260947
	260		0.345953
	261		0.424061
	262		0.219652
	263		0.274905
	264		0.188798
	265		0.24775
	266		0.216111
	267		0.179721
	268		0.185636
	269		0.238584
	270		0.262134
	271		0.370312
	272		0.419919
	273		0.384284
	274		0.276862
	275		0.29922
	276		0.0571429
	277		0.0571429
	278		0.0571429
	279		0.0325328
	280		0.0857143
	281		0.0585091
	282		0.0246101
	283		0.0298003
	284		0.190877
	285		0.212679
	286		0.34848
	287		0.229598
	288		0.165771
	289		0.337893
	290		0.281051
	291		0.391917
	292		0.460807
	293		0.362664
	294		0.360113
	295		0.464905
	296		1
	297		0.919388
	298		0.590098
	299		1
	300		1
	301		1
	302		0.863907
	303		0.508798
	304		1
	305		1
	306		1
	307		1
	308		1
	309		1
	310		1
	311		1
	312		1
	313		1
	314		1
	315		1
	316		0.581834
	317		0.628274
	318		0.571609
	319		0.241246
	320		1
	321		0.536053
	322		0.784355
	323		0.60761
	324		0.177271
	325		0.647541
	326		1
	327		0.336734
	328		0.510214
	329		1
	330		0.689082
	331		0.919388
	332		1
	333		0.45811
	334		0.296554
	335		0.344541
	336		0.476315
	337		0.517882
	338		0.818254
	339		0.465429
	340		0.410882
	341		0.527633
	342		0.919388
	343		1
	344		0.74518
	345		1
	346		0.74518
	347		1
	348		0.779188
	349		1
	350		0.363018
	351		0.245639
	352		0.391917
	353		0.510214
	354		0.612496
	355		1
	356		1
	357		1
	358		1
	359		0.612496
	360		0.345953
	361		0.434263
	362		0.29209
	363		0.240751
	364		0.818254
	365		0.739257
	366		1
	367		1
	368		1
	369		1
	370		0.919388
	371		1
	372		0.919388
	373		0.839297
	374		0.464905
	375		1
	376		1
	377		0.779188
	378		0.346452
	379		0.319387
	380		0.191387
	381		0.446843
	382		0.496121
	383		0.36499
	384		0.167238
	385		0.317067
	386		0.349555
	387		0.441178
	388		0.26784
	389		0.380801
	390		0.454118
	391		0.477511
	392		0.115137
	393		0.125655
	394		0.115137
	395		0.0984404
	396		0.0585091
	397		0.0831192
	398		0.0492202
	399		0.0585091
	400		0.0984404
	401		0.0325328
	402		0.0571429
	403		0.0571429
	404		0.0325328
	405		0.0325328
	406		0.0571429
	407		0.0571429
	408		0.0571429
	409		0.0518153
	410		0.684013
	411		0.45767
	412		0.472991
	413		0.130675
	414		0.452479
	415		0.400002
	416		0.395199
	417		0.325778
	418		0.597751
	419		0.359677
	420		0.27482
	421		0.425861
	422		0.475077
	423		0.487009
	424		0.356104
	425		0.324981
	426		0.539743
	427		0.446233
	428		0.3586
	429		0.496121
	430		0.919388
	431		0.245639
	432		0.29209
	433		0.527513
	434		0.689082
	435		0.818254
	436		0.517882
	437		0.39611
	438		0.471121
	439		0.281697
	440		0.471121
	441		1
	442		0.919388
	443		0.715339
	444		0.510214
	445		0.336734
	446		0.689082
	447		0.60761
	448		0.784355
	449		0.536053
	450		0.590098
	451		0.241246
	452		0.571609
	453		0.700764
	454		0.398018
	455		0.363018
	456		0.586142
	457		1
	458		1
	459		0.863907
	460		1
	461		1
	462		0.863907
	463		0.919388
	464		0.700764
	465		1
	466		0.919388
	467		0.539432
	468		1
	469		1
	470		0.784355
	471		0.74518
	472		0.575685
	473		1
	474		1
	475		1
	476		1
	477		1
	478		0.340738
	479		0.919388
	480		1
	481		1
	482		0.64581
	483		0.628274
	484		1
	485		1
	486		1
	487		0.539432
	488		0.919388
	489		0.919388
	490		0.863907
	491		1
	492		0.554999
	493		0.863907
	494		0.818254
	495		1
	496		1
	497		0.863907
	498		0.666005
	499		0.293262
	500		0.398018
	501		1
	502		1
	503		0.784355
	504		0.919388
	505		0.480742
	506		1
	507		0.614737
	508		0.689082
	509		0.818254
	510		1
	511		1
	512		1
	513		1
	514		1
	515		1
	516		1
	517		0.689082
	518		0.647541
	519		1
	520		0.919388
	521		0.45811
	522		1
	523		0.480742
	524		0.919388
	525		0.784355
	526		1
	527		1
	528		1
	529		1
	530		0.689082
	531		1
	532		1
	533		1
	534		0.569577
	535		1
	536		1
	537		1
	538		1
	539		0.919388
	540		0.919388
	541		1
	542		0.919388
	543		1
	544		1
	545		1
	546		1
	547		0.569577
	548		1
	549		1
	550		1
	551		0.74518
	552		1
	553		1
	554		1
	555		1
	556		1
	557		1
	558		1
	559		1
	560		1
	561		1
	562		1
	563		1
	564		1
	565		1
	566		1
	567		1
	568		1
	569		1
	570		1
	571		1
	572		1
	573		0.74518
	574		0.919388
	575		1
	576		1
	577		1
	578		1
	579		1
	580		0.508798
	581		1
	582		1
	583		0.74518
	584		0.613227
	585		0.561178
	586		1
	587		1
	588		1
	589		1
	590		1
	591		1
	592		0.779188
	593		0.715339
	594		1
	595		0.571609
	596		1
	597		0.919388
	598		0.715339
	599		0.779188
	600		1
	601		1
	602		1
	603		1
	604		0.561178
	605		0.613227
	606		0.74518
	607		1
	608		1
	609		1
	610		0.480742
	611		1
	612		0.553739
	613		0.784355
	614		0.919388
	615		0.919388
	616		1
	617		0.919388
	618		1
	619		1
	620		1
	621		0.455296
	622		0.502061
	623		0.667348
	624		1
	625		1
	626		0.590098
	627		1
	628		0.919388
	629		0.863907
	630		0.919388
	631		1
	632		0.666005
	633		0.779188
	634		0.779188
	635		1
	636		0.666005
	637		0.863907
	638		1
	639		0.666005
	640		0.919388
	641		0.715339
	642		0.919388
	643		0.919388
	644		0.919388
	645		1
	646		1
	647		0.508798
	648		0.505203
	649		0.455296
	650		0.919388
	651		0.919388
	652		0.689082
	653		1
	654		0.464591
	655		0.496029
	656		0.393213
	657		0.479907
	658		0.260947
	659		0.638119
	660		0.700764
	661		0.863907
	662		0.919388
	663		0.460265
	664		0.839297
	665		0.919388
	666		0.77931
	667		0.354027
	668		0.282775
	669		0.207081
	670		0.219145
	671		0.173403
	672		0.299028
	673		0.123749
	674		0.17879
	675		0.204788
	676		0.328893
	677		0.264615
	678		0.459185
	679		0.517541
	680		0.547495
	681		0.493084
	682		0.674765
	683		0.372449
	684		0.329464
	685		0.15516
	686		0.33855
	687		0.173403
	688		0.161906
	689		0.139357
	690		0.190091
	691		0.0409796
	692		0.143624
	693		0.310094
	694		0.363018
	695		0.919388
	696		1
	697		0.919388
	698		0.839297
	699		0.863907
	700		0.571609
	701		1
	702		1
	703		0.667348
	704		0.715339
	705		0.260947
	706		0.39843
	707		0.418802
	708		0.527633
	709		0.622931
	710		1
	711		0.689082
	712		0.383699
	713		1
	714		1
	715		1
	716		0.919388
	717		0.64581
	718		0.667348
	719		1
	720		1
	721		1
	722		1
	723		1
	724		1
	725		1
	726		0.919388
	727		1
	728		0.421262
	729		0.919388
	730		1
	731		1
	732		1
	733		1
	734		1
	735		1
	736		1
	737		1
	738		1
	739		1
	740		1
	741		1
	742		1
	743		1
	744		1
	745		1
	746		1
	747		1
	748		1
	749		0.919388
	750		1
	751		1
	752		0.919388
	753		0.421262
	754		1
	755		0.919388
	756		1
	757		0.667348
	758		0.64581
	759		0.919388
	760		1
	761		0.536053
	762		1
	763		1
	764		1
	765		1
	766		1
	767		1
	768		0.666005
	769		0.465429
	770		0.666005
	771		1
	772		1
	773		1
	774		1
	775		0.715339
	776		1
	777		0.818254
	778		1
	779		0.689082
	780		1
	781		1
	782		1
	783		1
	784		0.919388
	785		0.919388
	786		1
	787		1
	788		1
	789		1
	790		1
	791		0.544113
	792		1
	793		0.404884
	794		0.424493
	795		0.863907
	796		1
	797		0.590098
	798		1
	799		1
	800		0.919388
	801		0.779188
	802		0.919388
	803		1
	804		0.554999
	805		0.553739
	806		0.505224
	807		0.324701
	808		0.561178
	809		0.520639
	810		0.705358
	811		0.919388
	812		1
	813		0.685442
	814		0.60422
	815		0.29077
	816		0.919388
	817		0.647541
	818		0.60761
	819		0.919388
	820		1
	821		0.919388
	822		1
	823		1
	824		1
	825		0.575685
	826		0.739257
	827		0.863907
	828		0.779188
	829		0.364117
	830		0.561178
	831		0.739257
	832		1
	833		1
	834		1
	835		0.666005
	836		1
	837		1
	838		1
	839		0.739257
	840		0.391917
	841		0.375434
	842		0.779188
	843		0.839297
	844		0.839297
	845		0.597294
	846		0.317357
	847		0.510214
	848		0.74518
	849		0.919388
	850		0.512312
	851		0.705358
	852		0.64581
	853		0.356042
	854		0.60422
	855		0.641509
	856		0.491018
	857		1
	858		1
	859		0.919388
	860		0.779188
	861		0.612496
	862		0.335219
	863		0.455848
	864		0.505203
	865		0.412108
	866		1
	867		1
	868		0.439981
	869		1
	870		1
	871		1
	872		1
	873		0.275629
	874		0.613227
	875		0.161721
	876		0.818254
	877		0.242065
	878		1
	879		1
	880		0.818254
	881		1
	882		1
	883		0.419851
	884		0.485227
	885		0.539432
	886		0.839297
	887		0.863907
	888		0.569577
	889		1
	890		1
	891		1
	892		0.863907
	893		1
	894		0.784355
	895		0.839297
	896		0.410882
	897		0.242065
	898		1
	899		1
	900		1
	901		1
	902		1
	903		0.919388
	904		0.685442
	905		0.715339
	906		1
	907		1
	908		0.919388
	909		0.919388
	910		1
	911		1
	912		1
	913		0.685442
	914		0.919388
	915		0.863907
	916		0.919388
	917		1
	918		1
	919		1
	920		0.581834
	921		1
	922		1
	923		0.242065
	924		0.410882
	925		0.839297
	926		0.784355
	927		1
	928		0.74518
	929		1
	930		1
	931		1
	932		0.571609
	933		0.919388
	934		0.818254
	935		0.919388
	936		0.455296
	937		0.666005
	938		0.919388
	939		0.818254
	940		1
	941		1
	942		1
	943		1
	944		1
	945		1
	946		1
	947		1
	948		0.689082
	949		0.666005
	950		0.839297
	951		0.527513
	952		0.445296
	953		0.375434
	954		1
	955		1
	956		1
	957		1
	958		0.335219
	959		0.779188
	960		0.161721
	961		0.613227
	962		0.446843
	963		0.209428
	964		1
	965		1
	966		1
	967		1
	968		1
	969		1
	970		0.779188
	971		0.919388
	972		1
	973		0.571609
	974		1
	975		0.666005
	976		0.0285714
	977		0.863907
	978		0.442435
	979		0.404884
	980		1
	981		1
	982		1
	983		1
	984		1
	985		1
	986		0.818254
	987		0.839297
	988		0.919388
	989		1
	990		1
	991		1
	992		0.779188
	993		1
	994		0.863907
	995		1
	996		0.779188
	997		1
	998		1
	999		1
	1000		0.919388
	1001		1
	1002		1
	1003		1
	1004		1
	1005		1
	1006		1
	1007		1
	1008		1
	1009		1
	1010		1
	1011		1
	1012		1
	1013		1
	1014		0.919388
	1015		1
	1016		1
	1017		1
	1018		1
	1019		1
	1020		1
	1021		1
	1022		1
	1023		0.919388
	1024		0.839297
	1025		0.863907
	1026		1
	1027		0.667348
	1028		0.715339
	1029		1
	1030		1
	1031		1
	1032		1
	1033		1
	1034		1
	1035		0.839297
	1036		1
	1037		1
	1038		0.44765
	1039		0.436333
	1040		0.380777
	1041		0.628274
	1042		0.74518
	1043		0.919388
	1044		0.439981
	1045		0.74518
	1046		0.360113
	1047		0.400313
	1048		0.919388
	1049		0.581834
	1050		0.518344
	1051		0.424493
	1052		0.919388
	1053		0.275286
	1054		0.554999
	1055		0.27118
	1056		0.278358
	1057		0.381331
	1058		0.784355
	1059		0.566314
	1060		0.339227
	1061		0.0285714
	1062		0.420442
	1063		0.422991
	1064		0.255704
	1065		0.124027
	1066		0.476315
	1067		0.296554
	1068		0.784355
	1069		0.271874
	1070		0.372042
	1071		0.581834
	1072		0.919388
	1073		0.358799
	1074		0.322641
	1075		0.715339
	1076		0.919388
	1077		0.287422
	1078		1
	1079		1
	1080		0.863907
	1081		0.839297
	1082		1
	1083		1
	1084		0.919388
	1085		1
	1086		1
	1087		0.553739
	1088		0.700764
	1089		0.779188
	1090		1
	1091		1
	1092		0.74518
	1093		0.628274
	1094		0.380777
	1095		0.436333
	1096		0.44765
	1097		1
	1098		1
	1099		0.919388
	1100		1
	1101		1
	1102		1
	1103		1
	1104		1
	1105		1
	1106		0.919388
	1107		1
	1108		1
	1109		1
	1110		1
	1111		1
	1112		1
	1113		0.647541
	1114		0.581834
	1115		0.919388
	1116		1
	1117		1
	1118		1
	1119		1
	1120		0.919388
	1121		0.590098
	1122		0.647541
	1123		1
	1124		0.666005
	1125		1
	1126		1
	1127		1
	1128		1
	1129		1
	1130		1
	1131		1
	1132		1
	1133		1
	1134		0.569577
	1135		0.863907
	1136		1
	1137		1
	1138		1
	1139		0.919388
	1140		1
	1141		1
	1142		1
	1143		1
	1144		1
	1145		1
	1146		0.919388
	1147		0.689082
	1148		1
	1149		0.919388
	1150		1
	1151		1
	1152		1
	1153		1
	1154		1
	1155		1
	1156		1
	1157		1
	1158		0.919388
	1159		0.919388
	1160		1
	1161		0.784355
	1162		1
	1163		1
	1164		1
	1165		0.700764
	1166		0.647541
	1167		1
	1168		1
	1169		1
	1170		0.863907
	1171		1
	1172		1
	1173		0.74518
	1174		1
	1175		1
	1176		1
	1177		1
	1178		1
	1179		1
	1180		1
	1181		1
	1182		1
	1183		0.498804
	1184		1
	1185		0.784355
	1186		0.818254
	1187		1
	1188		1
	1189		0.919388
	1190		1
	1191		1
	1192		0.863907
	1193		0.919388
	1194		0.779188
	1195		1
	1196		1
	1197		1
	1198		1
	1199		1
	1200		1
	1201		1
	1202		1
	1203		1
	1204		0.590076
	1205		0.501016
	1206		0.460265
	1207		0.3586
	1208		0.779188
	1209		1
	1210		1
	1211		0.919388
	1212		1
	1213		0.919388
	1214		0.919388
	1215		1
	1216		0.418802
	1217		0.505224
	1218		0.281697
	1219		0.204964
	1220		0.281697
	1221		0.660832
	1222		0.667348
	1223		0.638119
	1224		0.211537
	1225		0.215112
	1226		0.335458
	1227		0.280252
	1228		0.271874
	1229		0.504553
	1230		0.476315
	1231		0.660832
	1232		0.784355
	1233		0.74518
	1234		0.919388
	1235		0.476315
	1236		0.327015
	1237		0.227012
	1238		0.323851
	1239		0.242613
	1240		0.18484
	1241		0.178555
	1242		0.566872
	1243		0.752805
	1244		0.517408
	1245		0.221697
	1246		0.0325328
	1247		0.114286
	1248		0.0404554
	1249		0.153668
	1250		0.590127
	1251		0.473026
	1252		0.598162
	1253		0.496121
	1254		0.496121
	1255		0.784355
	1256		0.667348
	1257		0.739257
	1258		0.64581
	1259		0.480742
	1260		0.784355
	1261		0.29077
	1262		0.217488
	1263		0.271874
	1264		0.418942
	1265		0.544113
	1266		0.383924
	1267		0.919388
	1268		0.919388
	1269		1
	1270		1
	1271		1
	1272		1
	1273		1
	1274		0.612496
	1275		1
	1276		1
	1277		1
	1278		1
	1279		0.863907
	1280		1
	1281		1
	1282		0.666005
	1283		0.919388
	1284		1
	1285		1
	1286		1
	1287		1
	1288		1
	1289		1
	1290		1
	1291		1
	1292		1
	1293		1
	1294		1
	1295		1
	1296		1
	1297		1
	1298		0.863907
	1299		0.581834
	1300		1
	1301		1
	1302		1
	1303		1
	1304		0.581834
	1305		0.863907
	1306		1
	1307		1
	1308		1
	1309		0.919388
	1310		1
	1311		1
	1312		0.919388
	1313		1
	1314		1
	1315		1
	1316		1
	1317		1
	1318		1
	1319		0.919388
	1320		1
	1321		1
	1322		0.919388
	1323		0.863907
	1324		1
	1325		1
	1326		1
	1327		1
	1328		1
	1329		1
	1330		1
	1331		1
	1332		1
	1333		1
	1334		1
	1335		1
	1336		1
	1337		1
	1338		0.74518
	1339		0.74518
	1340		0.491018
	1341		0.784355
	1342		0.586142
	1343		0.400364
	1344		0.863907
	1345		0.759745
	1346		0.505203
	1347		0.818254
	1348		1
	1349		1
	1350		0.863907
	1351		1
	1352		0.689082
	1353		1
	1354		0.335219
	1355		0.914286
	1356		0.454118
	1357		0.193726
	1358		0.448017
	1359		0.403238
	1360		0.12
	1361		0.227495
	1362		0.37326
	1363		0.757399
	1364		0.284969
	1365		0.410128
	1366		1
	1367		0.74518
	1368		1
	1369		0.505203
	1370		1
	1371		1
	1372		1
	1373		0.839297
	1374		0.505203
	1375		0.759745
	1376		0.64581
	1377		0.404849
	1378		0.705358
	1379		0.784355
	1380		0.739257
	1381		1
	1382		1
	1383		0.919388
	1384		1
	1385		1
	1386		1
	1387		0.446511
	1388		0.739257
	1389		0.58243
	1390		0.919388
	1391		0.0285714
	1392		0.667348
	1393		0.471121
	1394		1
	1395		0.863907
	1396		0.476315
	1397		0.685442
	1398		0.36499
	1399		0.839297
	1400		1
	1401		1
	1402		1
	1403		1
	1404		1
	1405		1
	1406		1
	1407		1
	1408		0.818254
	1409		1
	1410		1
	1411		1
	1412		1
	1413		1
	1414		0.666005
	1415		1
	1416		1
	1417		1
	1418		1
	1419		1
	1420		1
	1421		1
	1422		0.919388
	1423		0.666005
	1424		1
	1425		1
	1426		0.715339
	1427		0.919388
	1428		1
	1429		1
	1430		0.919388
	1431		1
	1432		0.689082
	1433		1
	1434		1
	1435		1
	1436		1
	1437		1
	1438		1
	1439		0.613227
	1440		0.919388
	1441		0.324701
	1442		0.460265
	1443		0.501016
	1444		0.590076
	1445		1
	1446		1
	1447		1
	1448		1
	1449		1
	1450		0.74518
	1451		1
	1452		1
	1453		1
	1454		0.863907
	1455		1
	1456		0.919388
	1457		1
	1458		0.647541
	1459		0.700764
	1460		1
	1461		1
	1462		1
	1463		1
	1464		1
	1465		1
	1466		1
	1467		1
	1468		0.311839
	1469		0.271874
	1470		0.151581
	1471		0.293454
	1472		0.60761
	1473		1
	1474		0.919388
	1475		0.919388
	1476		0.628274
	1477		0.0285714
	1478		0.700764
	1479		0.784355
	1480		0.569577
	1481		1
	1482		0.383699
	1483		0.520639
	1484		1
	1485		1
	1486		0.345953
	1487		1
	1488		0.243595
	1489		0.383699
	1490		0.502061
	1491		0.570321
	1492		1
	1493		0.818254
	1494		0.919388
	1495		1
	1496		0.570321
	1497		0.505203
	1498		0.411884
	1499		0.425603
	1500		0.505203
	1501		0.739257
	1502		1
	1503		1
	1504		0.207488
	1505		0.575685
	1506		1
	1507		0.45268
	1508		0.80729
	1509		0.575685
	1510		0.739257
	1511		0.508798
	1512		0.337893
	1513		1
	1514		1
	1515		1
	1516		0.407719
	1517		0.293454
	1518		0.151581
	1519		0.263293
	1520		0.332246
	1521		1
	1522		1
	1523		0.517882
	1524		0.581834
	1525		1
	1526		1
	1527		1
	1528		0.590098
	1529		1
	1530		1
	1531		1
	1532		1
	1533		1
	1534		0.689082
	1535		1
	1536		0.314151
	1537		0.784355
	1538		0.74518
	1539		0.74518
	1540		1
	1541		1
	1542		1
	1543		0.919388
	1544		1
	1545		1
	1546		1
	1547		0.919388
	1548		1
	1549		1
	1550		0.74518
	1551		0.74518
	1552		0.784355
	1553		0.36499
	1554		1
	1555		0.689082
	1556		1
	1557		1
	1558		1
	1559		1
	1560		1
	1561		0.590076
	1562		0.613227
	1563		1
	1564		1
	1565		1
	1566		0.784355
	1567		1
	1568		0.919388
	1569		0.919388
	1570		1
	1571		1
	1572		1
	1573		1
	1574		1
	1575		1
	1576		1
	1577		1
	1578		0.919388
	1579		0.919388
	1580		0.502061
	1581		0.590098
	1582		0.700764
	1583		0.818254
	1584		1
	1585		1
	1586		1
	1587		1
	1588		0.571609
	1589		0.863907
	1590		0.685442
	1591		0.0518153
	1592		0.818254
	1593		0.638119
	1594		0.590098
	1595		0.502061
	1596		0.919388
	1597		1
	1598		1
	1599		1
	1600		1
	1601		1
	1602		1
	1603		1
	1604		0.818254
	1605		1
	1606		1
	1607		1
	1608		1
	1609		1
	1610		0.919388
	1611		1
	1612		1
	1613		1
	1614		1
	1615		0.689082
	1616		1
	1617		1
	1618		1
	1619		1
	1620		1
	1621		1
	1622		1
	1623		0.919388
	1624		1
	1625		1
	1626		1
	1627		0.919388
	1628		1
	1629		1
	1630		1
	1631		1
	1632		1
	1633		1
	1634		1
	1635		1
	1636		0.863907
	1637		0.818254
	1638		0.919388
	1639		1
	1640		1
	1641		0.689082
	1642		1
	1643		0.666005
	1644		0.779188
	1645		1
	1646		0.919388
	1647		0.919388
	1648		0.479907
	1649		0.667348
	1650		0.919388
	1651		0.434968
	1652		0.544113
	1653		0.412108
	1654		0.628274
	1655		0.739257
	1656		0.575685
	1657		0.575685
	1658		0.44765
	1659		0.839297
	1660		1
	1661		0.919388
	1662		0.919388
	1663		0.485932
	1664		0.455296
	1665		0.839297
	1666		0.538151
	1667		0.839297
	1668		0.539432
	1669		0.485932
	1670		0.325648
	1671		0.358799
	1672		0.919388
	1673		0.919388
	1674		1
	1675		0.863907
	1676		0.757399
	1677		0.414252
	1678		0.0585091
	1679		0.0492202
	1680		0.0285714
	1681		0.443612
	1682		0.338975
	1683		0.36299
	1684		0.835288
	1685		0.942857
	1686		0.726491
	1687		0.784308
	1688		0.667348
	1689		0.325648
	1690		0.517882
	1691		0.919388
	1692		0.486832
	1693		0.527513
	1694		0.455296
	1695		0.356471
	1696		1
	1697		0.519831
	1698		1
	1699		0.612496
	1700		0.575685
	1701		0.575685
	1702		0.839297
	1703		0.628274
	1704		0.350779
	1705		0.74518
	1706		0.464905
	1707		0.638119
	1708		0.44765
	1709		0.412108
	1710		0.689082
	1711		0.779188
	1712		0.818254
	1713		1
	1714		0.666005
	1715		1
	1716		1
	1717		1
	1718		1
	1719		0.919388
	1720		0.863907
	1721		0.863907
	1722		1
	1723		1
	1724		1
	1725		1
	1726		1
	1727		1
	1728		1
	1729		1
	1730		1
	1731		1
	1732		1
	1733		1
	1734		1
	1735		1
	1736		1
	1737		1
	1738		0.505203
	1739		1
	1740		0.919388
	1741		0.818254
	1742		1
	1743		1
	1744		0.480742
	1745		0.600536
	1746		0.919388
	1747		1
	1748		0.0285714
	1749		1
	1750		1
	1751		0.600536
	1752		0.600536
	1753		1
	1754		1
	1755		0.818254
	1756		0.919388
	1757		1
	1758		0.505203
	1759		1
	1760		1
	1761		1
	1762		1
	1763		0.919388
	1764		0.919388
	1765		1
	1766		1
	1767		1
	1768		1
	1769		1
	1770		1
	1771		1
	1772		0.919388
	1773		0.569577
	1774			0.614737
	1775			0.33636
	1776			0.225549
	1777			0.258418
	1778			0.372042
	1779			0.390594
	1780			0.476315
	1781			0.356042
	1782			0.391917
	1783			0.251623
	1784			0.166597
	1785			0.358799
	1786			0.1414
	1787			0.190665
	1788			0.143687
	1789			0.245754
	1790			0.240143
	1791			0.218804
	1792			0.0879936
	1793			0.110986
	1794			0.169884
	1795			0.0863759
	1796			0.27482
	1797			0.185408
	1798			0.0894008
	1799			0.223101
	1800			0.156135
	1801			0.407719
	1802			0.413814
	1803			0.389127
	1804			0.400364
	1805			0.0685213
	1806			0.258781
	1807			0.325778
	1808			0.360113
	1809			0.324701
	1810			0.614737
	1811			0.486832
	1812			0.342379
	1813			0.361773
	1814			0.320885
	1815			0.389127
	1816			0.517408
	1817			0.296925
	1818			0.4499
	1819			0.200225
	1820			0.296925
	1821			0.400715
	1822			0.299985
	1823			0.320323
	1824			0.325442
	1825			0.196248
	1826			0.182388
	1827			0.0650655
	1828			0.0404554
	1829			0.0743545
	1830			0.316626
	1831			0.267454
	1832			0.250499
	1833			0.182379
	1834			0.260982
	1835			0.275603
	1836			0.274095
	1837			0.167186
	1838			0.105421
	1839			0.0272052
	1840			0.281069
	1841			0.201085
	1842			0.264703
	1843			0.169884
	1844			0.311031
	1845			0.147731
	1846			0.223313
	1847			0.234355
	1848			0.126713
	1849			0.219867
	1850			0.117621
	1851			0.137065
	1852			0.0984404
	1853			0.0492202
	1854			0.0585091
	1855			0.0585091
	1856			0.0246101
	1857			0.0246101
	1858			0.0984404
	1859			0.0984404
	1860			0.148709
	1861			0.0901998
	1862			0.0748787
	1863			0.0809109
	1864			0.0812381
	1865			0.0812381
	1866			0.0812381
	1867			0.0752058
	1868			0.0502686
	1869			0.0809109
	1870			0.0563008
	1871			0.100718
	1872			0.0735555
	1873			0.0876478
	1874			0.0585091
	1875			0.135321
	1876			0.0685213
	1877			0.125802
	1878			0.0864448
	1879			0.128404
	1880			0.142539
	1881			0.225203
	1882			0.093834
	1883			0.262134
	1884			0.177392
	1885			0.325778
	1886			0.411355
	1887			0.324981
	1888			0.294411
	1889			0.491289
	1890			0.287221
	1891			0.261541
	1892			0.223063
	1893			0.0874673
	1894			0.138431
	1895			0.138431
	1896			0.0688895
	1897			0.12
	1898			0.0477165
	1899			0.0735555
	1900			0.0876478
	1901			0.147386
	1902			0.0630377
	1903			0.0477165
	1904			0.134617
	1905			0.101045
	1906			0.134617
	1907			0.0748787
	1908			0.121547
	1909			0.121547
	1910			0.0876478
	1911			0.107454
	1912			0.0477165
	1913			0.0901998
	1914			0.0492202
	1915			0.0790205
	1916			0.0544104
	1917			0.0743545
	1918			0.114286
	1919			0.0492202
	1920			0.0413068
	1921			0.0636993
	1922			0.123437
	1923			0.0748787
	1924			0.124099
	1925			0.147901
	1926			0.0876478
	1927			0.0404554
	1928			0.0650655
	1929			0.0743545
	1930			0.114286
	1931			0.0404554
	1932			0.0752058
	1933			0.134617
	1934			0.0790205
	1935			0.0790205
	1936			0.0831192
	1937			0.0984404
	1938			0.0585091
	1939			0.0636993
	1940			0.0636993
	1941			0.142857
	1942			0.0404554
	1943			0.0743545
	1944			0.0518153
	1945			0.0857143
	1946			0.0790205
	1947			0.0298003
	1948			0.0984404
	1949			0.0585091
	1950			0.0246101
	1951			0.0518153
	1952			0.0404554
	1953			0.0743545
	1954			0.0272052
	1955			0.0272052
	1956			0.262134
	1957			0.300901
	1958			0.282775
	1959			0.516812
	1960			0.31894
	1961			0.35553
	1962			0.315061
	1963			0.208407
	1964			0.241006
	1965			0.297945
	1966			0.327064
	1967			0.325614
	1968			0.414502
	1969			0.403463
	1970			0.394175
	1971			0.331928
	1972			0.307318
	1973			0.372296
	1974			0.201288
	1975			0.281443
	1976			0.24568
	1977			0.196479
	1978			0.268394
	1979			0.226606
	1980			0.222199
	1981			0.443612
	1982			0.366264
	1983			0.331892
	1984			0.25511
	1985			0.413209
	1986			0.228624
	1987			0.204603
	1988			0.249429
	1989			0.326333
	1990			0.502619
	1991			0.311803
	1992			0.159174
	1993			0.421346
	1994			0.319931
	1995			0.431398
	1996			0.222792
	1997			0.246813
	1998			0.0743545
[truncated: 4,935 more rows]

## Sheet: Figure 3c
Figure 3c
		% O-ribosome activity, WT orthogonal E. coli rRNA = 100%
		Native intergenic sequences								E. coli intergenic sequences
	S. boydi	98.1042	99.8759	98.1606	100.968	104.732	99.9933	102.924	97.1558	101.923	102.756	103.446	103.305	96.4586	104.375	103.42	102.251
	S. sonnei	83.6079	76.776	76.6119	81.5175	83.4181	79.7226	85.1625	77.8589	104.033	99.279	95.7701	94.2381	99.0078	110.457	108.236	107.632
	S. flexneri	88.2011	88.546	88.1762	92.7726	88.4055	91.9601	89.589	87.0076	92.0336	87.7937	88.4436	95.7641	103.469	89.6246	92.7584	95.2303
	S. enterica	95.9322	99.697	98.8551	103.007	101.17	114.549	107.308	95.3679	98.6608	97.7376	102.23	98.3158	97.25	104.38	105.694	98.6626
	K. aerogenes	98.0262	95.0682	97.4702	88.7961	96.1215	96.1265	96.6475	86.128	99.8928	101.88	95.3442	103.793	98.2845	99.5652	97.3386	102.545
	K. pneumoniae	94.0514	101.326	96.8127	100.709	97.0242	96.9059	99.1312	100.499	84.7076	88.0734	85.4032	84.3461	88.1889	85.6012	91.049	89.4064
	K. oxytoca	96.8033	89.914	100.911	100.347	95.2772	103.385	93.0373	98.3503	94.1065	94.931	97.2909	96.3275	100.032	91.9739	91.491	100.06
	A. macleodii	36.7666	30.6829	32.542	32.058	32.7488	30.7921	30.1245	30.0984	26.5932	28.03	29.2593	29.2117	28.717	27.0753	26.6971	26.9522

## Sheet: Figure 3d
Figure 3d
		% O-ribosome activity, WT orthogonal E. coli rRNA = 100%
		Native intergenic sequences								E. coli intergenic sequences
	E. cloacae	70.6477	70.9402	64.9752	69.1153	70.7692	68.9661	71.7576	71.3781	91.873	95.943	100.607	95.2975	95.774	98.4657	96.3168	95.0505
	C. freundii	59.1062	61.1724	64.2992	62.7652	59.5288	61.9368	60.5593	64.3315	99.2639	95.2346	95.2326	96.5465	98.2097	97.4189	96.0179	97.9098
	P. mirabilis	48.916	51.1166	53.0083	53.4436	55.7663	58.6893	58.8805	55.1403	92.1611	95.1706	96.9013	94.4309	99.482	97.799	99.5228	93.4569
	P. stuartii	14.5376	13.8913	14.9289	14.9469	14.3132	15.4707	14.5538	13.7191	58.7456	80.121	82.2933	79.4088	80.8887	84.9128	79.8123	69.23
	S. marcescens	2.86603	2.97066	2.91122	2.59941	2.8004	2.87283	2.80901	3.26854	90.7021	90.822	90.2424	94.692	93.0542	93.1102	92.8921	88.8979
	P. aeruginosa	3.21992	3.15917	3.29281	3.21955	3.17841	3.27223	3.35199	3.33791	56.9871	57.6055	57.9544	59.6227	60.1011	53.813	58.2575	55.2151
	V. cholera	3.30226	3.11895	3.24176	3.45704	3.50299	3.33593	3.69401	2.99253	44.1571	43.3815	43.5046	41.9019	42.9707	45.6541	45.8552	48.4996
	A. baumannii	3.51603	3.34464	3.33642	3.37021	3.50115	3.40516	3.31676	3.46319	40.6092	28.1303	28.4623	28.5115	26.5881	28.753	29.3717	29.2623
	B. cenocepacia	1.89826	1.89977	1.87304	1.88497	1.91499	1.86494	1.90655	1.79125	14.7323	14.8208	14.5252	14.6333	14.4584	14.7386	15.0095	14.6951

[truncated: 81 more sheets: Figure 3e, Figure 4b, Figure 4c, Figure 4d, Figure 4e, Figure 4f, Figure 5a, Figure 5b, Figure 5c, Figure 5d, Figure 5e, Figure 5f, Figure 6c, Figure 6d, Figure 6e, SI Figure 2a, SI Figure 2b, SI Figure 2c, SI Figure 2d, SI Figure 2e …]
